# Supplementary material for: Genetic Diversity and Population Structure of Common Bean (Phaseolus vulgaris L.) Landraces in the Lazio Region of Italy
Source: Plants (Basel). 2023 Feb 7;12(4):744. doi: 10.3390/plants12040744 (PMC9968208; doi:10.3390/plants12040744)
Supplement: Supplementary file 1 [file plants-12-00744-s001.zip]

Archive with 6 entries (5 files):
- plants-2143655-supplementary/
- plants-2143655-supplementary/Figure S5.tif
- plants-2143655-supplementary/Supplementary materials.pdf
- plants-2143655-supplementary/Table S1.xls
- plants-2143655-supplementary/Table S3.xls
- plants-2143655-supplementary/Table_S10.xls
