# Supplementary material for: Genetic Diversity and Population Structure of Common Bean (Phaseolus vulgaris L.) Landraces in the Lazio Region of Italy
Source: Plants (Basel). 2023 Feb 7;12(4):744. doi: 10.3390/plants12040744 (PMC9968208; doi:10.3390/plants12040744)
Supplement: Supplementary file 1 [file plants-12-00744-s001.zip › plants-2143655-supplementary/Table S1.xls]

## Sheet: Table S1
Table S1. Accession number (ARSIAL_code) and name, common name of the landrace, site of collection, province of origin and geographic data (latitude, longitude and elevation, m asl) relative to the 114 common bean accessions from Lazio region studied.
N°	ARSIAL_code	Common name	Accession name	Collection site	Province	Lat	Long	Elev (slm)
1	VE468_RM	Arsolana	Arsolana_1_RM	Arsoli	Roma	420226N	130104E	470
2	VE469_RM	Arsolana	Arsolana_2_RM	Arsoli	Roma	420226N	130104E	470
3	VE470_RM	Arsolana	Arsolana_3_RM	Arsoli	Roma	420226N	130104E	470
4	VE471_RM	Arsolana	Arsolana_4_RM	Arsoli	Roma	420226N	130104E	470
5	VE478_RM	Arsolana	Arsolana_5_RM	Arsoli	Roma	420226N	130104E	470
6	VE244_RM	Arsolana	Arsolana_6_RM	Arsoli	Roma	420226N	130104E	470
7	VE214_RM	Cioncone	Cioncone_1_RM	Vallinfreda	Roma	4205N	1258E	874
8	VE242_RM	Cioncone	Cioncone_2_RM	Vallinfreda	Roma	4205N	1258E	874
9	VE243_RM	Cioncone	Cioncone_3_RM	Vallinfreda	Roma	4205N	1258E	874
10	VE213_RM	Cappellette	Cappellette_RM	Vallepietra	Roma	4156N	1314E	825
11	VE217_RM	Romanesco	Romanesco_1_RM	Vallepietra	Roma	4156N	1314E	825
12	VE222_RM	Romanesco	Romanesco_2_RM	Vallepietra	Roma	4156N	1314E	825
13	VE457_RM	Suricchio	Suricchio_1_RM	San Vito Romano	Roma	4153N	1259E	655
14	VE215_RM	Pallino	Pallino_RM	Vallepietra	Roma	4156N	1314E	825
15	VE216_RM	Regina	Regina_1_RM	Vallepietra	Roma	4156N	1314E	825
16	VE224_RM	Regina	Regina_2_ME_RM	Marano Equo	Roma	415938N	1301E	450
17	VE225_RM	Regina	Regina_3_BN_ME_RM	Marano Equo	Roma	415938N	1301E	450
18	VE226_RM	Regina	Regina_4_N_ME_RM	Marano Equo	Roma	415938N	1301E	450
N°	ARSIAL_code	Common name	Accession name	Collection site	Province	Lat	Long	Elev (slm)
19	VE379_LT	Pallinello giallo_LT	Pallinello giallo	Minturno	Latina	4116N	1345E	141
20	VE483_LT	Regina	Regina_1_LT	Maranola	Latina	411705N	133740E	270
21	VE484_LT	Al Burro	Al Burro_LT	Maranola	Latina	411705N	133740E	270
22	VE487_LT	Regina	Regina_2_borlotto_LT	Maranola	Latina	411705N	133740E	270
N°	ARSIAL_code	Common name	Accession name	Collection site	Province	Lat	Long	Elev (slm)
23	VE202_RI	Pelone	Pelone_1_RI	Rieti	Rieti	422416N	125124E	405
24	VE268_RI	Pelone	Pelone_2_RI	Borbona	Rieti	4231N	1308E	760
25	VE424_RI	Pelone	Pelone_3_RI	Borbona	Rieti	4231N	1308E	760
26	VE481_RI	Pelone	Pelone_4 borbona_RI	Borbona	Rieti	4231N	1308E	760
27	VE421_RI	Borbontino	Borbontino_1_RI	Borbona	Rieti	4231N	1308E	760
28	VE199_RI	Borbontino	Borbontino_2_RI	Borbona	Rieti	4231N	1308E	760
29	VE200_RI	Borbontino	Borbontino_3_RI	Borbona	Rieti	4231N	1308E	760
30	VE201_RI	Borbontino	Borbontino_4_RI	Borbona	Rieti	4231N	1308E	760
31	VE294_RI	Pisello	Pisello_1_RI	Colle di Tora	Rieti	421242N	125651E	542
32	VE295_RI	Pisello	Pisello_2_RI	Colle di Tora	Rieti	421242N	125651E	542
33	VE385_RI	Pisello	Pisello_3_RI	Colle di Tora	Rieti	421242N	125651E	542
34	VE386_RI	Pisello	Pisello_4_RI	Colle di Tora	Rieti	421242N	125651E	542
35	VE274_RI	Gentile	Gentile_1_RI	Rieti	Rieti	422416N	125124E	405
36	VE423_RI	Gentile	Gentile_2_RI	Labro	Rieti	423134N	124801E	628
37	13pg_RI	Gentile	Gentile_3 Labro_RI	Labro	Rieti	423134N	124801E	628
38	VE472_RI	Giallo_Nazzareno	Giallo_Nazzareno_RI	Borgorose	Rieti	4212N	1314E	732
39	VE473_RI	Borlotto_concetta	Borlotto_concetta_RI	Borgorose	Rieti	4212N	1314E	732
40	VE263_RI	Chiarinelli	Chiarinelli_RI	Accumuli	Rieti	424140N	131451E	855
41	VE269_RI	Mughetto	Mughetto_RI	Accumuli	Rieti	424140N	131451E	855
42	VE273_RI	Corvaro	Corvaro_RI	Borgorose	Rieti	4212N	1314E	732
43	VE275_RI	Bianco Rieti	Bianco Rieti_RI	Rieti	Rieti	422416N	125124E	405
44	VE277_RI	Regina	Regina_1_RI	Leonessa	Rieti	423407N	125736E	969
45	VE479_RI	Quaglia	Quaglia_RI	Leonessa	Rieti	423407N	125736E	969
46	VE480_RI	Borbone Leonessa_RI	Borbone Leonessa	Leonessa	Rieti	423407N	125736E	969
47	1pg_RI	Zeccuni	Zeccuni_1_RI	Fiamigniano	Rieti	4216N	1308E	1000
48	3pg_RI	Zeccuni	Zeccuni_2_RI	?	Rieti
49	2pg_RI	Casette	Casette_RI	Rieti	Rieti	422416N	125124E	405
50	4pg_RI	Zia Bettina	Zia Bettina_RI	Fiamigniano	Rieti	4216N	1308E	1000
51	5pg_RI	Regina	Regina_2_RI	?	Rieti
52	7pg_RI	Regina	Regina_3_RI	Fiamigniano	Rieti	4216N	1308E	1000
53	6pg_RI	Monichelle	Monichelle_1_RI	Cartore	Rieti	421662N	133107E	944
54	8pg_RI	Monichelle	Monichelle_2_RI	Fiamigniano	Rieti	4216N	1308E	1000
55	9pg_RI	Pallottili	Pallottili_RI	Fiamigniano	Rieti	4216N	1308E	1000
N°	ARSIAL_code	Common name	Accession name	Collection site	Province	Lat	Long	Elev (slm)
56	VE183_VT	Purgatorio_1	Purgatorio_1_VT	Gradoli	Viterbo	423840N	115120E	470
57	VE185_VT	Purgatorio_2	Purgatorio_2_VT	Onano	Viterbo	424132N	114901E	510
58	VE187_VT	Purgatorio_3	Purgatorio_3_VT	Acquapendente	Viterbo	424441N	115154E	420
59	VE422_VT	Purgatorio_4	Purgatorio_4_VT	Valentano	Viterbo	423355N	114937E	538
60	VE184_VT	Purgatorio_5	Purgatorio_5_VT	Montefiascone	Viterbo	423225N	120213E	590
61	VE461_VT	Tondino	Tondino_VT	Grotte di Castro	Viterbo	424031N	115223E	467
62	VE189_VT	Verdolino	Verdolino_1_VT	Gradoli	Viterbo	423840N	115120E	470
63	VE190_VT	Verdolino	Verdolino_2_VT	Acquapendente	Viterbo	424441N	115154E	420
64	VE191_VT	Verdolino	Verdolino_3_VT	Onano	Viterbo	424132N	114901E	510
65	VE192_VT	Verdolino	Verdolino_4_VT	Montefiascone	Viterbo	423225N	120213E	590
66	VE178_VT	Giallo stoppa	Giallo stoppa_VT	Acquapendente	Viterbo	424441N	115154E	420
67	VE188_VT	Giallo quarant_VT	Giallo quarant	Gradoli	Viterbo	423840N	115120E	470
68	VE198_VT	Giallo canarino_VT	Giallo canarino	Onano	Viterbo	424132N	114901E	510
69	VE339_VT	Giallo	Giallo_1_VT	Vitorchiano	Viterbo	422759N	121024E	285
70	VE248_VT	Giallo	Giallo_2_VT	Onano	Viterbo	424132N	114901E	510
71	VE193_VT	Occhietto_VT	Occhietto	Montefiacone	Viterbo	423225N	120213E	590
72	VE179_VT	Ciavat picc_1_VT	Ciavat picc	Onano	Viterbo	424132N	114901E	510
73	VE180_VT	Ciavat picc_1_VT	Ciavat picc_2_VT	Acquapendente	Viterbo	424441N	115154E	420
74	VE258_VT	S.Anna	S.Anna_VT	Orte	Viterbo	421504N	130518E	50
75	VE340_VT	Cerino	Cerino_VT	Vitorchiano	Viterbo	422759N	121024E	285
76	VE425_VT	S.Lorenzo	S.Lorenzo_VT	San Lorenzo nuovo	Viterbo	424115N	115427E	503
77	VE427_VT	Cera	Cera_1_VT	Fabrica di Roma	Viterbo	422005N	121801E	296
78	VE429_VT	Cera	Cera_2_VT	Fabrica di Roma	Viterbo	422005N	121801E	296
79	VE428_VT	Carne	Carne_VT	Fabrica di Roma	Viterbo	422005N	121801E	296
80	VE194_VT	Borlotto Montef	Borlotto Montef_VT	Montefiascone	Viterbo	423225N	120213E	590
81	VE196_VT	Solfarino	Solfarino_VT	Onano	Viterbo	424132N	114901E	510
N°	ARSIAL_code	Common name	Accession name	Collection site	Province	Lat	Long	Elev (slm)
82	VE108_FR	Cann. Atina	Cann. Atina_1_FR	Picinisco	Frosinone	4139N	1352E	725
83	VE110_FR	Cann. Atina	Cann. Atina_2_FR	Atina	Frosinone	4137N	1348E	481
84	VE404_FR	Cann. Atina	Cann. Atina_3_FR	Casal Vieri	Frosinone	4138N	1343E	380
85	VE100_FR	Cann. Atina	Cann. Atina_4_FR	Villa Latina	Frosinone	4137N	1350E	400
86	VE105_FR	Cann. Atina	Cann. Atina_5_FR	Picinisco	Frosinone	4139N	1352E	725
87	VE111_FR	Cann. Atina	Cann. Atina_6_FR	Atina	Frosinone	4137N	1348E	481
88	VE125_FR	Can.bianco Pium	Can.bianco Pium_1_FR	Villa Santa Lucia	Frosinone	4131N	1346E	393
89	VE123_FR	Can.bianco Pium	Can.bianco Pium_2_FR	Villa Santa Lucia	Frosinone	4131N	1346E	393
90	VE124_FR	Can.bianco Pium	Can.bianco Pium_3_FR	Piedimonte	Frosinone	4130N	1344E	115
91	VE126_FR	Can.bianco Pium	Can.bianco Pium_4_FR	Villa Santa Lucia	Frosinone	4131N	1346E	393
92	VE128_FR	Can.grigio Pium	Can.grigio Pium_1_FR	Villa Santa Lucia	Frosinone	4131N	1346E	393
93	VE129_FR	Can.grigio Pium	Can.grigio Pium_2_FR	Villa Santa Lucia	Frosinone	4131N	1346E	393
94	VE231_FR	Can.grigio Pium	Can.grigio Pium_3_FR	Villa Santa Lucia	Frosinone	4131N	1346E	393
95	VE232_FR	Can.grigio Pium	Can.grigio Pium_4_FR	Piedimonte	Frosinone	4130N	1344E	115
96	VE132_FR	Can.S.Oliva	Can.S.Oliva_1_FR	Pontecorvo	Frosinone	412745N	134003E	97
97	VE135_FR	Can.S.Oliva	Can.S.Oliva_2_FR	Pontecorvo	Frosinone	412745N	134003E	97
98	VE136_FR	Can.S.Oliva	Can.S.Oliva_3_FR	Pontecorvo	Frosinone	412745N	134003E	97
99	VE137_FR	Can.S.Oliva	Can.S.Oliva_4_FR	Pontecorvo	Frosinone	412745N	134003E	97
100	VE116_FR	Can.rosso Pium	Can.rosso Pium_1_FR	Villa Santa Lucia	Frosinone	4131N	1346E	393
101	VE117_FR	Can.rosso Pium	Can.rosso Pium_2_FR	Villa Santa Lucia	Frosinone	4131N	1346E	393
102	VE120_FR	Can.rosso Pium	Can.rosso Pium_3_FR	Villa Santa Lucia	Frosinone	4131N	1346E	393
103	VE233_FR	Can.rosso Pium	Can.rosso Pium_4_FR	Piedimonte	Frosinone	4130N	1344E	115
104	VE234_FR	Bottoncino bianco	Bottoncino bianco_1_FR	Piedimonte	Frosinone	4130N	1344E	115
105	VE236_FR	Bottoncino bianco	Bottoncino bianco_2_FR	Villa Santa Lucia	Frosinone	4131N	1346E	393
106	VE241_FR	Borlotto frasca	Borlotto frasca_FR	Villa Santa Lucia	Frosinone	4131N	1346E	393
107	VE287_FR	Bottonc. Terelle	Bottonc. Terelle_FR	Terelle	Frosinone	4133N	1347E	905
108	VE378_FR	Cann. Mosca	Cann. Mosca_FR	Casal Vieri	Frosinone	4138N	1343E	380
109	VE383_FR	Cinelli	Cinelli_FR	Roccasecca	Frosinone	4133N	1340E	245
110	VE384_FR	S.Pietro	S.Pietro_FR	Roccasecca	Frosinone	4133N	1340E	245
111	VE230_FR	Bottone striato	Bottone striato_FR	Villa Santa Lucia	Frosinone	4131N	1346E	393
112	VE238_FR	Nero	Nero_FR	Villa Santa Lucia	Frosinone	4131N	1346E	393
113	VE458_FR	Suricchio	Suricchio_2_FR	Paliano	Frosinone	4148N	1303E	471
114	VE459_FR	Suricchio	Suricchio_3_FR	Paliano	Frosinone	4148N	1303E	471
