# Supplementary material for: Genetic Diversity and Population Structure of Common Bean (Phaseolus vulgaris L.) Landraces in the Lazio Region of Italy
Source: Plants (Basel). 2023 Feb 7;12(4):744. doi: 10.3390/plants12040744 (PMC9968208; doi:10.3390/plants12040744)
Supplement: Supplementary file 1 [file plants-12-00744-s001.zip › plants-2143655-supplementary/Table S3.xls]

## Sheet: Table S3
Table S3. Quali-quantitative seed descriptors, growth habit, phaseolin (PHAS) and phytohemagglutinin (PHA) types recorded on the 114 common bean accessions from Lazio region studied.
N°	ARISAL_code	Common name	Accession name	SCP	CSCD	CSCL	prevalent	SSH	morpho code	100 seeds weight (g)	means (g)	st.err	L (mm)	means (mm)	st.err	H (mm)	means (mm)	st.err	L/H	means	st.err	Growth habit	PHAS type	PHA type
1	VE468_RM	Arsolana	Arsolana_1_RM	0	0	7	1	4	00714	38.00	33.42	0.9136	13.26	12.57	0.0890	6.99	6.38	0.0580	1.90	1.98	0.0151	indet	S	9
2	VE469_RM	Arsolana	Arsolana_2_RM	0	0	7	1	4	00714	35.00			12.70			6.28			2.02				S	9
3	VE470_RM	Arsolana	Arsolana_3_RM	0	0	7	1	4	00714	27.00			12.00			5.74			2.09				S	9
4	VE471_RM	Arsolana	Arsolana_4_RM	0	0	7	1	4	00714	33.00			12.42			6.28			1.98				S	9
5	VE478_RM	Arsolana	Arsolana_5_RM	0	0	7	1	4	00714	37.00			12.98			6.39			2.03				S	9
6	VE244_RM	Arsolana	Arsolana_6_RM	0	0	7	1	4	00714	31.00			12.07			6.60			1.83				S	9
7	VE214_RM	Cioncone	Cioncone_1_RM	10	3	6	1	2	(10)3612	68.00	71.00	1.2347	13.06	13.21	0.0777	9.67	9.89	0.0666	1.35	1.34	0.0094	indet	C	4
8	VE242_RM	Cioncone	Cioncone_2_RM	10	3	6	1	2	(10)3612	72.00			13.12			9.91			1.32				C	4
9	VE243_RM	Cioncone	Cioncone_3_RM	10	3	6	1	2	(10)3612	74.00			13.44			10.10			1.33				C	4
10	VE213_RM	Cappellette	Cappellette_RM	8	2	7	3	2	82732	54.00	54.00	0.0094	10.64	10.64	0.1230	7.98	7.98	0.0460	1.33	1.33	0.0120	indet	C	1
11	VE217_RM	Romanesco	Romanesco_1_RM	10	3	6	1	3	(10)3613	95.00	83.90	3.4014	17.37	16.61	0.2382	9.88	9.41	0.1487	1.76	1.77	0.0137	indet	C	4
12	VE222_RM	Romanesco	Romanesco_2_RM	10	3	6	1	3	(10)3613	72.00			15.84			8.94			1.77				C	4
13	VE457_RM	Suricchio_1	Suricchio_1_RM	0	0	2	1	4	00214	50.00	50.00	0.0310	14.41	14.41	0.1550	6.81	6.81	0.1190	2.12	2.12	0.0380	indet	C	1
14	VE215_RM	Pallino	Pallino_RM	0	0	7	1	2	00712	68.00	68.00	0.0200	11.12	11.12	0.1700	9.28	9.28	0.1100	1.20	1.20	0.0100	indet	T	3
15	VE216_RM	Regina_RM	Regina_1_RM	2	2	6	1	5	22615	84.00	84.00	0.0150	15.46	15.46	0.1740	10.18	10.18	0.0700	1.55	1.53	0.0130	indet	C	3
16	VE224_RM	Regina M. Equo	Regina_2_ME_RM	2	2	3	1	3	22313	95.00	95.00	0.0410	16.41	16.41	0.2660	9.43	9.43	0.1470	1.74	1.74	0.0220	indet	C	1
17	VE225_RM	Regina Borl. Nano	Regina_3_BN_ME_RM	2	2	3	1	2	22312	45.00	45.00	0.0270	11.20	11.20	0.2870	8.32	8.32	0.2420	1.35	1.35	0.0220	det	C	3
18	VE226_RM	Regina Nano	Regina_4_N_ME_RM	2	2	3	1	3	22313	45.00	45.00	0.0200	11.20	11.20	0.2060	8.32	8.32	0.1340	1.35	1.35	0.0280	det	T	5
19	VE379_LT	Pallinello giallo_LT	Pallinello giallo	0	0	5	1	3	00513	26.00	26.00	0.0080	11.23	11.23	0.0920	6.14	6.14	0.0450	1.83	1.83	0.0170	indet	S	8
20	VE483_LT	Regina_LT	Regina_1_LT	2	12	3	1	2	2(12)312	38.00	38.00	0.0120	10.18	10.18	0.0900	8.33	8.33	0.0830	1.22	1.22	0.0110	det	C	2
21	VE484_LT	Al Burro	Al Burro_LT	0	0	3	1	4	00314	58.00	58.00	0.0230	15.90	15.90	0.1410	6.72	6.72	0.1260	2.37	2.37	0.0300	det	C	4
22	VE487_LT	Regina Borlotto_LT	Regina_2_borlotto_LT	2	2	3	1	3	22313	55.00	55.00	0.0140	13.65	13.65	0.1370	8.67	8.67	0.1580	1.58	1.58	0.0240	det	C	2
23	VE202_RI	Pelone	Pelone_1_RI	0	0	6	1	3	00613	66.00	68.00	1.5636	14.01	14.02	0.0908	10.08	9.34	0.1210	1.39	1.51	0.0164	indet	C	6
24	VE268_RI	Pelone	Pelone_2_RI	0	0	6	1	3	00613	57.00			13.28			8.28			1.61				C	6
25	VE424_RI	Pelone	Pelone_3_RI	0	0	6	1	3	00613	72.00			14.30			9.31			1.54				C	6
26	VE481_RI	Pelone	Pelone_4 borbona_RI	0	0	6	1	3	00613	76.00			14.50			9.69			1.50				C	6
27	VE421_RI	Borbontino	Borbontino_1_RI	2	3	12	1	3	23(12)13	78.00	90.30	2.7	15.40	16.34	0.1858	10.11	10.35	0.1152	1.52	1.58	0.0121	indet	T	1
28	VE199_RI	Borbontino	Borbontino_2_RI	2	3	12	1	3	23(12)13	91.00			16.26			10.39			1.57				T	3/6
29	VE200_RI	Borbontino	Borbontino_3_RI	2	3	12	1	3	23(12)13	115.00			18.13			11.29			1.61				T	3
30	VE201_RI	Borbontino	Borbontino_4_RI	2	3	12	1	3	23(12)13	77.00			15.57			9.60			1.62				T	3
31	VE294_RI	Pisello	Pisello_1_RI	0	0	7	1	2	00712	49.00	48.25	0.8114	12.07	11.21	0.1166	8.50	8.22	0.0585	1.42	1.36	0.0114	indet	C	6
32	VE295_RI	Pisello	Pisello_2_RI	0	0	7	1	2	00712	52.00			11.03			8.17			1.35				C	6
33	VE385_RI	Pisello	Pisello_3_RI	0	0	7	1	2	00712	49.00			11.02			8.13			1.36				C	6
34	VE386_RI	Pisello	Pisello_4_RI	0	0	7	1	2	00712	44.00			10.73			8.07			1.33				C	6
35	VE274_RI	Gentile	Gentile_1_RI	0	0	3	1	5	00315	64.00	66.00	1.7879	14.92	15.46	0.1125	9.15	9.05	0.0573	1.63	1.71	0.0130	indet	C	5
36	VE423_RI	Gentile	Gentile_2_RI	0	0	3	1	5	00315	57.00			15.31			8.73			1.75				C	4
37	13pg_RI	Gentile	Gentile_3 Labro_RI	0	0	3	1	5	00315	78.00			16.15			9.27			1.74				C	5
38	VE472_RI	Giallo_Nazzareno	Giallo_Nazzareno_RI	0	0	11	1	3	00(11)13	49.00	49.00	0.0220	13.72	13.72	0.2160	7.33	7.33	0.1170	1.87	1.87	0.0140	det	C	5
39	VE473_RI	Borlotto_concetta	Borlotto_concetta_RI	2	2	6	1	5	22615	67.00	67.00	0.0260	13.87	13.87	0.1900	9.03	9.03	0.2270	1.54	1.54	0.0300	indet	C	5
40	VE263_RI	Chiarinelli	Chiarinelli_RI	0	0	3	1	3	00313	56.00	56.00	0.0130	13.36	13.36	0.1710	8.77	8.77	0.0710	1.52	1.52	0.0200	indet	C	3
41	VE269_RI	Mughetto	Mughetto_RI	0	0	7	1	2	00712	56.00	56.00	0.0210	11.90	11.90	0.1380	8.59	8.59	0.1090	1.39	1.39	0.0130	indet	C	1
42	VE273_RI	Corvaro	Corvaro_RI	0	0	3	1	4	00314	54.00	54.00	0.0210	14.88	14.88	0.1550	7.87	7.87	0.0860	1.89	1.89	0.0180	det	T	1
43	VE275_RI	Bianco Rieti	Bianco Rieti_RI	0	0	7	1	3	00713	36.00	36.00	0.0080	12.55	12.55	0.0800	7.63	7.63	0.0740	1.65	1.65	0.0180	indet	S	9/7
44	VE277_RI	Regina_1_RI	Regina_1_RI	0	0	6	1	2	00612	52.00	52.00	0.0150	10.79	10.79	0.1000	8.18	8.18	0.0630	1.32	1.32	0.0130	indet	C	6
45	VE479_RI	Quaglia	Quaglia_RI	2	12	3	1	3	2(12)313	57.00	57.00	0.0150	13.08	13.08	0.1900	7.77	7.77	0.1900	1.69	1.69	0.0050	indet	C	2
46	VE480_RI	Borbone Leonessa_RI	Borbone Leonessa	0	0	6	1	2	00612	80.00	80.00	0.0140	13.15	13.15	0.0620	9.32	9.32	0.0830	1.41	1.41	0.0070	indet	C	2
47	1pg_RI	Zeccuni	Zeccuni_1_RI	0	0	6	1	2	00612	73.00	73.55	1.0890	13.12	13.09	0.0496	9.32	9.23	0.0958	1.41	1.42	0.0137	indet	C	2
48	3pg_RI	Zeccuni	Zeccuni_2_RI	0	0	6	1	2	00612	74.00			13.05			9.13			1.43				C	2
49	2pg_RI	Casette	Casette_RI	0	0	6	1	2	00612	73.00	73.00	0.0110	13.08	13.08	0.0730	9.31	9.31	0.1070	1.41	1.41	0.0160	indet	C	5
50	4pg_RI	Zia Bettina	Zia Bettina_RI	8	3	7	3	3	83733	105.00	105.00	0.0420	18.88	18.88	0.2640	9.22	9.22	0.0900	2.05	2.05	0.0210	indet	C	1
51	5pg_RI	Regina_2_RI	Regina_2_RI	2	3	3	1	2	23312	74.00	74.00	0.0370	13.49	13.49	0.2300	9.15	9.15	0.1970	1.48	1.48	0.0320	indet	C	5
52	7pg_RI	Regina_3_RI	Regina_3_RI	2	12	6	1	3	2(12)613	74.00	74.00	0.0110	13.03	13.03	0.1900	9.38	9.38	0.0840	1.39	1.39	0.0200	indet	C	5
53	6pg_RI	Monichelle_1_RI	Monichelle_1_RI	2	2	3	1	3	22313	39.00	39.00	0.0120	9.15	9.15	0.0790	6.98	6.98	0.0560	1.31	1.31	0.0150	indet	C	2
54	8pg_RI	Monichelle_2_RI	Monichelle_2_RI	2	3	4	1	3	23413	40.00	40.00	0.0070	9.50	9.50	0.0700	7.11	7.11	0.1430	1.33	1.33	0.0260	indet	S	8
55	9pg_RI	Pallottili	Pallottili_RI	0	0	7	1	2	00712	40.00	40.00	0.0130	9.29	9.29	0.0640	7.46	7.46	0.0970	1.25	1.25	0.0200	indet	S	8
56	VE183_VT	Purgatorio	Purgatorio_1_VT	0	0	7	1	1	00711	27.00	22.13	0.4931	10.79	8.86	0.1842	5.86	5.55	0.0567	1.84	1.59	0.0233	indet	S	10
57	VE185_VT	Purgatorio	Purgatorio_2_VT	0	0	7	1	1	00711	18.00			7.86			4.98			1.58				S	10
58	VE187_VT	Purgatorio	Purgatorio_3_VT	0	0	7	1	1	00711	24.00			9.57			5.90			1.62				S	10
59	VE422_VT	Purgatorio	Purgatorio_4_VT	0	0	7	1	1	00711	22.00			8.93			5.76			1.55				S	10
60	VE184_VT	Purgatorio	Purgatorio_5_VT	0	0	7	1	1	00711	20.00			7.14			5.27			1.35				S	10
61	VE461_VT	Tondino	Tondino_VT	0	0	7	1	2	00712	20.00	20.00	0.0080	7.19	7.18	0.0900	5.51	5.51	0.0750	1.30	1.30	0.0190	indet	S	7
62	VE189_VT	Verdolino	Verdolino_1_VT	10	2	4	1	2	(10)2412	37.00	34.65	0.3849	10.62	10.30	0.0556	7.63	6.79	0.0826	1.39	1.52	0.0155	det	T	4
63	VE190_VT	Verdolino	Verdolino_2_VT	10	2	4	1	2	(10)2412	32.00			10.30			6.33			1.63				T	4
64	VE191_VT	Verdolino	Verdolino_3_VT	10	2	4	1	2	(10)2412	35.00			10.09			6.60			1.53				T	8
65	VE192_VT	Verdolino	Verdolino_4_VT	10	2	4	1	2	(10)2412	35.00			10.20			6.61			1.54				T	1
66	VE178_VT	Giallo stoppa	Giallo stoppa_VT	0	0	3	1	3	00313	45.00	45.00	0.0150	12.68	12.68	0.0870	7.75	7.75	0.0400	1.64	1.64	0.0050	det	T	4
67	VE188_VT	Giallo quarant_VT	Giallo quarant	0	0	3	1	3	00313	35.00	35.00	0.0120	12.05	12.05	0.0550	7.12	7.12	0.0900	1.69	1.69	0.0160	det	T	3
68	VE198_VT	Giallo canarino_VT	Giallo canarino	0	0	3	1	3	00313	29.00	29.00	0.0140	11.05	11.05	0.1710	7.02	7.02	0.0830	1.57	1.57	0.0170	indet	S	8
69	VE339_VT	Giallo_1_VT	Giallo_1_VT	0	0	3	1	3	00313	21.00	21.00	0.0110	9.54	9.54	0.1190	6.00	6.00	0.0550	1.59	1.59	0.0220	indet	T	1
70	VE248_VT	Giallo_2_VT	Giallo_2_VT	0	0	3	1	3	00313	29.00	29.00	0.0050	10.34	10.34	0.0940	6.83	6.83	0.0800	1.64	1.64	0.0220	indet	S	8
71	VE193_VT	Occhietto_VT	Occhietto	0	0	3	1	3	00313	33.00	33.00	0.0080	12.06	12.06	0.0490	7.08	7.08	0.0530	1.70	1.70	0.0058	det	T	4
72	VE179_VT	Ciavat piccolo	Ciavat picc_1_VT	0	0	7	1	4	00714	46.00	43.85	0.9467	15.2	15.17	0.0880	8.61	8.43	0.0967	1.77	1.80	0.0213	indet	S	11
73	VE180_VT	Ciavat piccolo	Ciavat picc_2_VT	0	0	7	1	4	00714	42.00			15.14			8.25			1.84				S	11
74	VE258_VT	S.Anna	S.Anna_VT	0	0	1	1	4	00114	37.00	37.00	0.0130	13.83	13.83	0.1820	7.47	7.47	0.0900	1.85	1.85	0.0370	indet	S	9
75	VE340_VT	Cerino	Cerino_VT	10	2	4	1	2	(10)2412	44.00	44.00	0.0070	12.23	12.23	0.0650	7.82	7.82	0.0530	1.56	1.56	0.0150	det	C	3
76	VE425_VT	S.Lorenzo	S.Lorenzo_VT	0	0	3	1	4	00314	42.00	42.00	0.0120	14.57	14.57	0.1820	6.98	6.98	0.0710	2.12	2.12	0.0240	det	T	1
77	VE427_VT	Cera	Cera_1_VT	10	2	4	1	2	(10)2412	32.00	36.00	1.1683	10.54	10.76	0.0858	7.06	7.26	0.0609	1.49	1.48	0.0095	det	T	1
78	VE429_VT	Cera	Cera_2_VT	10	2	4	1	2	(10)2412	40.00			10.97			7.46			1.47				T	1
79	VE428_VT	Carne	Carne_VT	0	0	3	1	3	00313	29.00	29.00	0.0090	9.68	9.68	0.2670	6.03	6.03	0.2060	1.61	1.61	0.0210	det	T	4
80	VE194_VT	Borlotto Montef	Borlotto Montef_VT	2	3	12	1	2	23(12)12	42.00	42.00	0.0190	12.53	12.53	0.2330	8.05	8.05	0.0620	1.56	1.56	0.0210	det	T	1
81	VE196_VT	Solfarino	Solfarino_VT	0	0	5	1	3	00513	23.00	23.00	0.0140	9.61	9.61	0.1880	5.83	5.83	0.1270	1.15	1.15	0.0170	indet	S	8
82	VE108_FR	Cann. Atina	Cann. Atina_1_FR	0	0	7	1	4	00714	54.00	54.80	1.0120	14.83	14.92	0.0860	7.84	7.27	0.0764	1.89	2.07	0.0232	det	T	8
83	VE110_FR	Cann. Atina	Cann. Atina_2_FR	0	0	7	1	4	00714	54.00			14.60			7.47			1.96				T	8
84	VE404_FR	Cann. Atina	Cann. Atina_3_FR	0	0	7	1	4	00714	44.00			14.82			6.29			2.37				T	8
85	VE100_FR	Cann. Atina	Cann. Atina_4_FR	0	0	7	1	4	00714	52.00			14.15			7.16			1.98				T	8
86	VE105_FR	Cann. Atina	Cann. Atina_5_FR	0	0	7	1	4	00714	65.00			15.85			7.69			2.06				T	8/4
87	VE111_FR	Cann. Atina	Cann. Atina_6_FR	0	0	7	1	4	00714	53.00			15.26			7.15			2.14				T	8/4
88	VE125_FR	Can.bianco Pium	Can.bianco Pium_1_FR	0	0	7	1	4	00714	59.00	54.35	1.0620	16.58	15.41	0.1407	7.33	7.06	0.0531	2.27	2.19	0.0191	det	T	3
89	VE123_FR	Can.bianco Pium	Can.bianco Pium_2_FR	0	0	7	1	4	00714	55.00			14.90			6.96			2.14				T	3
90	VE124_FR	Can.bianco Pium	Can.bianco Pium_3_FR	0	0	7	1	4	00714	53.00			15.12			7.04			2.15				T	3
91	VE126_FR	Can.bianco Pium	Can.bianco Pium_4_FR	0	0	7	1	4	00714	49.00			15.05			6.89			2.19				T	3
92	VE128_FR	Can.grigio Pium	Can.grigio Pium_1_FR	10	2	3	1	4	(10)2314	67.00	63.65	1.0690	17.23	17.18	0.0563	7.92	7.62	0.0689	2.18	2.26	0.0195	det	T	6
93	VE129_FR	Can.grigio Pium	Can.grigio Pium_2_FR	10	2	3	1	4	(10)2314	65.00			17.26			7.65			2.26				T	6
94	VE231_FR	Can.grigio Pium	Can.grigio Pium_3_FR	10	2	3	1	4	(10)2314	56.00			16.89			6.95			2.43				T	3
95	VE232_FR	Can.grigio Pium	Can.grigio Pium_4_FR	10	2	3	1	4	(10)2314	67.00			17.34			7.97			2.18				T	6
96	VE132_FR	Can.S.Oliva	Can.S.Oliva_1_FR	0	0	7	1	4	00714	72.00	55.75	1.8373	16.92	15.44	0.1697	8.04	7.27	0.0863	2.10	2.13	0.0139	det	T	8
97	VE135_FR	Can.S.Oliva	Can.S.Oliva_2_FR	0	0	7	1	4	00714	45.00			14.45			6.80			2.13				T	3
98	VE136_FR	Can.S.Oliva	Can.S.Oliva_3_FR	0	0	7	1	4	00714	58.00			15.85			7.28			2.18				T	8
99	VE137_FR	Can.S.Oliva	Can.S.Oliva_4_FR	0	0	7	1	4	00714	49.00			14.55			6.96			2.10				T	3
100	VE116_FR	Can.rosso Pium	Can.rosso Pium_1_FR	0	0	3	1	4	00314	53.00	48.25	0.9183	16.10	15.20	0.1107	7.22	7.10	0.0479	2.23	2.14	0.0165	det	T	1
101	VE117_FR	Can.rosso Pium	Can.rosso Pium_2_FR	0	0	3	1	4	00314	49.00			15.04			7.26			2.07				T	1
102	VE120_FR	Can.rosso Pium	Can.rosso Pium_3_FR	0	0	3	1	4	00314	43.00			14.83			6.80			2.18				T	3
103	VE233_FR	Can.rosso Pium	Can.rosso Pium_4_FR	0	0	3	1	4	00314	49.00			14.84			7.13			2.08				T	3/1
104	VE234_FR	Bottoncino bianco	Bottoncino bianco_1_FR	0	0	7	1	1	00711	22.00	20.65	0.3825	8.06	8.08	0.0343	6.09	5.98	0.0435	1.32	1.35	0.0111	indet	S	8
105	VE236_FR	Bottoncino bianco	Bottoncino bianco_2_FR	0	0	7	1	1	00711	20.00			8.10			5.86			1.38				S	8
106	VE241_FR	Borlotto frasca	Borlotto frasca_FR	2	3	12	1	3	23(12)13	71.00	71.00	0.0190	16.33	16.33	0.1590	9.30	9.30	0.1100	1.65	1.65	0.0170	indet	C	1
107	VE287_FR	Bottonc. Terelle	Bottonc. Terelle_FR	0	0	7	1	2	00712	26.00	26.00	0.0060	8.86	8.86	0.1520	6.81	6.81	0.0390	1.34	1.34	0.0210	indet	S	8
108	VE378_FR	Cann. Mosca	Cann. Mosca_FR	10	12	7	1	4	(10)(12)714	58.00	58.00	0.0180	16.83	16.83	0.1270	7.43	7.43	0.0780	2.27	2.27	0.0260	det	T	3
109	VE383_FR	Cinelli	Cinelli_FR	0	0	6	1	3	00613	71.00	71.00	0.0230	15.23	15.23	0.4530	10.71	10.71	0.0850	1.42	1.42	0.0370	det	T	1
110	VE384_FR	S.Pietro	S.Pietro_FR	8	2	7	3	2	82732	50.00	50.00	0.0190	12.36	12.36	0.1458	8.53	8.53	0.1230	1.45	1.45	0.0270	indet	C	1
111	VE230_FR	Bottone striato	Bottone striato_FR	2	3	12	1	2	23(12)12	54.00	54.00	0.0160	13.50	13.50	0.1180	8.42	8.42	0.1020	1.61	1.61	0.0220	det	T	4/1
112	VE238_FR	Nero	Nero_FR	0	0	1	1	2	00112	47.00	47.00	0.0120	12.01	12.01	0.1290	8.27	8.27	0.0750	1.45	1.45	0.0150	det	T	4
113	VE458_FR	Suricchio_2	Suricchio_2_FR	0	0	12	1	3	00(12)13	61.00	59.20	1.0000	15.06	14.64	0.1543	8.09	8.02	0.0977	1.87	1.83	0.0236	indet	C	4
114	VE459_FR	Suricchio_2	Suricchio_3_FR	0	0	12	1	3	00(12)13	57.00			14.21			7.94			1.79				C	4
