# Supplementary material for: Genetic Diversity and Population Structure of Common Bean (Phaseolus vulgaris L.) Landraces in the Lazio Region of Italy
Source: Plants (Basel). 2023 Feb 7;12(4):744. doi: 10.3390/plants12040744 (PMC9968208; doi:10.3390/plants12040744)
Supplement: Supplementary file 1 [file plants-12-00744-s001.zip › plants-2143655-supplementary/Table_S10.xls]

## Sheet: Table S10
Table S10. Posterior membership coefficients following a STRUCTURE analysis with K = 2 and K = 3. In yellow were labelled the genotypes of the accessions which were considered to have admixture profiles in the STRUCTURE analysis (Q<0.8) for K=2 and K=3.
sample	pop	group		k=2			k=3
Borbont_3.1_RI	Borbontino_3_RI	Borbontino_RI		1 GENO1 (0) 1 : 0.995 0.005			1 GENO1 (0) 1 : 0.991 0.005 0.004
Borbont_3.2_RI	Borbontino_3_RI	Borbontino_RI		2 GENO2 (0) 1 : 0.996 0.004			2 GENO2 (0) 1 : 0.992 0.005 0.003
Borbont_3.3_RI	Borbontino_3_RI	Borbontino_RI		3 GENO3 (0) 1 : 0.997 0.003			3 GENO3 (0) 1 : 0.993 0.005 0.002
Borbont_3.4_RI	Borbontino_3_RI	Borbontino_RI		4 GENO4 (0) 1 : 0.997 0.003			4 GENO4 (0) 1 : 0.993 0.005 0.002
Borbont_4.1_RI	Borbontino_4_RI	Borbontino_RI		5 GENO5 (0) 2 : 0.995 0.005			5 GENO5 (0) 2 : 0.991 0.005 0.004
Borbont_4.2_RI	Borbontino_4_RI	Borbontino_RI		6 GENO6 (0) 2 : 0.987 0.013			6 GENO6 (0) 2 : 0.986 0.006 0.009
Borbont_4.3_RI	Borbontino_4_RI	Borbontino_RI		7 GENO7 (0) 2 : 0.992 0.008			7 GENO7 (0) 2 : 0.988 0.006 0.006
Borbont_4.4_RI	Borbontino_4_RI	Borbontino_RI		8 GENO8 (0) 2 : 0.994 0.006			8 GENO8 (0) 2 : 0.991 0.005 0.004
Borbont_2.1_RI	Borbontino_2_RI	Borbontino_RI		9 GENO9 (0) 3 : 0.998 0.002			9 GENO9 (0) 3 : 0.993 0.005 0.002
Borbont_2.2_RI	Borbontino_2_RI	Borbontino_RI		10 GENO10 (0) 3 : 0.997 0.003			10 GENO10 (0) 3 : 0.993 0.005 0.002
Borbont_2.3_RI	Borbontino_2_RI	Borbontino_RI		11 GENO11 (0) 3 : 0.998 0.002			11 GENO11 (0) 3 : 0.993 0.005 0.002
Borbont_2.4_RI	Borbontino_2_RI	Borbontino_RI		12 GENO12 (0) 3 : 0.998 0.002			12 GENO12 (0) 3 : 0.993 0.005 0.002
Borl_conc_1_RI	Borlotto_concetta_RI	Borlotto_concetta_RI		13 GENO13 (0) 4 : 0.998 0.002			13 GENO13 (0) 4 : 0.955 0.043 0.002
Borl_conc_2_RI	Borlotto_concetta_RI	Borlotto_concetta_RI		14 GENO14 (0) 4 : 0.998 0.002			14 GENO14 (0) 4 : 0.957 0.041 0.002
Borl_conc_3_RI	Borlotto_concetta_RI	Borlotto_concetta_RI		15 GENO15 (0) 4 : 0.998 0.002			15 GENO15 (0) 4 : 0.955 0.043 0.002
Borl_conc_4_RI	Borlotto_concetta_RI	Borlotto_concetta_RI		16 GENO16 (0) 4 : 0.998 0.002			16 GENO16 (0) 4 : 0.956 0.042 0.002
Borb Leon_1_RI	Borbone Leonessa_RI	Borbone Leonessa_RI		17 GENO17 (0) 5 : 0.998 0.002			17 GENO17 (0) 5 : 0.993 0.005 0.002
Borb Leon_2_RI	Borbone Leonessa_RI	Borbone Leonessa_RI		18 GENO18 (0) 5 : 0.998 0.002			18 GENO18 (0) 5 : 0.993 0.005 0.002
Borb Leon_3_RI	Borbone Leonessa_RI	Borbone Leonessa_RI		19 GENO19 (0) 5 : 0.998 0.002			19 GENO19 (0) 5 : 0.994 0.005 0.002
Borb Leon_4_RI	Borbone Leonessa_RI	Borbone Leonessa_RI		20 GENO20 (0) 5 : 0.998 0.002			20 GENO20 (0) 5 : 0.993 0.005 0.002
Borbont_1.1_RI	Borbontino_1_RI	Borbontino_RI		21 GENO21 (0) 6 : 0.995 0.005			21 GENO21 (0) 6 : 0.992 0.005 0.004
Borbont_1.2_RI	Borbontino_1_RI	Borbontino_RI		22 GENO22 (0) 6 : 0.992 0.008			22 GENO22 (0) 6 : 0.989 0.005 0.006
Borbont_1.3_RI	Borbontino_1_RI	Borbontino_RI		23 GENO23 (0) 6 : 0.997 0.003			23 GENO23 (0) 6 : 0.993 0.005 0.002
Borbont_1.4_RI	Borbontino_1_RI	Borbontino_RI		24 GENO24 (0) 6 : 0.992 0.008			24 GENO24 (0) 6 : 0.989 0.005 0.006
Gent Lab_1_RI	Gentile Labro_RI	Gentile_RI		25 GENO25 (0) 7 : 0.987 0.013			25 GENO25 (0) 7 : 0.986 0.005 0.010
Gent Lab_2_RI	Gentile Labro_RI	Gentile_RI		26 GENO26 (0) 7 : 0.989 0.011			26 GENO26 (0) 7 : 0.985 0.005 0.010
Gent Lab_3_RI	Gentile Labro_RI	Gentile_RI		27 GENO27 (0) 7 : 0.996 0.004			27 GENO27 (0) 7 : 0.990 0.006 0.004
Gent Lab_4_RI	Gentile Labro_RI	Gentile_RI		28 GENO28 (0) 7 : 0.996 0.004			28 GENO28 (0) 7 : 0.991 0.005 0.004
Gent_1.1_RI	Gentile_1_RI	Gentile_RI		29 GENO29 (0) 8 : 0.984 0.016			29 GENO29 (0) 8 : 0.986 0.004 0.010
Gent_1.2_RI	Gentile_1_RI	Gentile_RI		30 GENO30 (0) 8 : 0.984 0.016			30 GENO30 (0) 8 : 0.986 0.004 0.009
Gent_1.3_RI	Gentile_1_RI	Gentile_RI		31 GENO31 (0) 8 : 0.993 0.007			31 GENO31 (0) 8 : 0.989 0.005 0.006
Gent_1.4_RI	Gentile_1_RI	Gentile_RI		32 GENO32 (0) 8 : 0.996 0.004			32 GENO32 (0) 8 : 0.991 0.005 0.004
Gent_2.1_RI	Gentile_2_RI	Gentile_RI		33 GENO33 (0) 9 : 0.996 0.004			33 GENO33 (0) 9 : 0.990 0.005 0.004
Gent_2.2_RI	Gentile_2_RI	Gentile_RI		34 GENO34 (0) 9 : 0.984 0.016			34 GENO34 (0) 9 : 0.986 0.004 0.010
Gent_2.3_RI	Gentile_2_RI	Gentile_RI		35 GENO35 (0) 9 : 0.996 0.004			35 GENO35 (0) 9 : 0.990 0.005 0.004
Gent_2.4_RI	Gentile_2_RI	Gentile_RI		36 GENO36 (0) 9 : 0.996 0.004			36 GENO36 (0) 9 : 0.991 0.005 0.004
Pisello_1.1_RI	Pisello_1_RI	Pisello_RI		37 GENO37 (0) 10 : 0.997 0.003			37 GENO37 (0) 10 : 0.994 0.004 0.003
Pisello_1.2_RI	Pisello_1_RI	Pisello_RI		38 GENO38 (0) 10 : 0.995 0.005			38 GENO38 (0) 10 : 0.992 0.004 0.004
Pisello_1.3_RI	Pisello_1_RI	Pisello_RI		39 GENO39 (0) 10 : 0.997 0.003			39 GENO39 (0) 10 : 0.994 0.004 0.002
Pisello_1.4_RI	Pisello_1_RI	Pisello_RI		40 GENO40 (0) 10 : 0.997 0.003			40 GENO40 (0) 10 : 0.994 0.004 0.002
Pisello_2.1_RI	Pisello_2_RI	Pisello_RI		41 GENO41 (0) 11 : 0.995 0.005			41 GENO41 (0) 11 : 0.992 0.004 0.004
Pisello_2.2_RI	Pisello_2_RI	Pisello_RI		42 GENO42 (0) 11 : 0.998 0.002			42 GENO42 (0) 11 : 0.994 0.004 0.002
Pisello_2.3_RI	Pisello_2_RI	Pisello_RI		43 GENO43 (0) 11 : 0.997 0.003			43 GENO43 (0) 11 : 0.993 0.005 0.002
Pisello_2.4_RI	Pisello_2_RI	Pisello_RI		44 GENO44 (0) 11 : 0.998 0.002			44 GENO44 (0) 11 : 0.994 0.004 0.002
Pisello_3.1_RI	Pisello_3_RI	Pisello_RI		45 GENO45 (0) 12 : 0.998 0.002			45 GENO45 (0) 12 : 0.994 0.004 0.002
Pisello_3.2_RI	Pisello_3_RI	Pisello_RI		46 GENO46 (0) 12 : 0.998 0.002			46 GENO46 (0) 12 : 0.994 0.004 0.002
Pisello_3.3_RI	Pisello_3_RI	Pisello_RI		47 GENO47 (0) 12 : 0.998 0.002			47 GENO47 (0) 12 : 0.994 0.004 0.002
Pisello_3.4_RI	Pisello_3_RI	Pisello_RI		48 GENO48 (0) 12 : 0.998 0.002			48 GENO48 (0) 12 : 0.994 0.004 0.002
Pisello_4.1_RI	Pisello_4_RI	Pisello_RI		49 GENO49 (0) 13 : 0.998 0.002			49 GENO49 (0) 13 : 0.994 0.004 0.002
Pisello_4.2_RI	Pisello_4_RI	Pisello_RI		50 GENO50 (0) 13 : 0.998 0.002			50 GENO50 (0) 13 : 0.994 0.004 0.002
Pisello_4.3_RI	Pisello_4_RI	Pisello_RI		51 GENO51 (0) 13 : 0.998 0.002			51 GENO51 (0) 13 : 0.994 0.004 0.002
Pisello_4.4_RI	Pisello_4_RI	Pisello_RI		52 GENO52 (0) 13 : 0.998 0.002			52 GENO52 (0) 13 : 0.994 0.004 0.002
Cionc_1.1_RM	Cioncone_1_RM	Cioncone_RM		53 GENO53 (0) 14 : 0.990 0.010			53 GENO53 (0) 14 : 0.992 0.003 0.004
Cionc_1.2_RM	Cioncone_1_RM	Cioncone_RM		54 GENO54 (0) 14 : 0.990 0.010			54 GENO54 (0) 14 : 0.992 0.003 0.004
Cionc_1.3_RM	Cioncone_1_RM	Cioncone_RM		55 GENO55 (0) 14 : 0.990 0.010			55 GENO55 (0) 14 : 0.992 0.003 0.004
Cionc_1.4_RM	Cioncone_1_RM	Cioncone_RM		56 GENO56 (0) 14 : 0.990 0.010			56 GENO56 (0) 14 : 0.992 0.003 0.004
Cionc_2.1_RM	Cioncone_2_RM	Cioncone_RM		57 GENO57 (0) 15 : 0.990 0.010			57 GENO57 (0) 15 : 0.992 0.003 0.004
Cionc_2.2_RM	Cioncone_2_RM	Cioncone_RM		58 GENO58 (0) 15 : 0.989 0.011			58 GENO58 (0) 15 : 0.992 0.003 0.005
Cionc_2.3_RM	Cioncone_2_RM	Cioncone_RM		59 GENO59 (0) 15 : 0.979 0.021			59 GENO59 (0) 15 : 0.989 0.004 0.008
Cionc_2.4_RM	Cioncone_2_RM	Cioncone_RM		60 GENO60 (0) 15 : 0.984 0.016			60 GENO60 (0) 15 : 0.991 0.004 0.006
Cionc_3.1_RM	Cioncone_3_RM	Cioncone_RM		61 GENO61 (0) 16 : 0.870 0.130			61 GENO61 (0) 16 : 0.955 0.004 0.041
Cionc_3.2_RM	Cioncone_3_RM	Cioncone_RM		62 GENO62 (0) 16 : 0.928 0.072			62 GENO62 (0) 16 : 0.971 0.004 0.025
Cionc_3.3_RM	Cioncone_3_RM	Cioncone_RM		63 GENO63 (0) 16 : 0.972 0.028			63 GENO63 (0) 16 : 0.988 0.004 0.008
Cionc_3.4_RM	Cioncone_3_RM	Cioncone_RM		64 GENO64 (0) 16 : 0.971 0.029			64 GENO64 (0) 16 : 0.988 0.004 0.008
Reg_1.1_RI	Regina_1_RI	Regina_1_RI		65 GENO65 (0) 17 : 0.990 0.010			65 GENO65 (0) 17 : 0.992 0.004 0.005
Reg_1.2_RI	Regina_1_RI	Regina_1_RI		66 GENO66 (0) 17 : 0.990 0.010			66 GENO66 (0) 17 : 0.935 0.060 0.005
Reg_1.3_RI	Regina_1_RI	Regina_1_RI		67 GENO67 (0) 17 : 0.990 0.010			67 GENO67 (0) 17 : 0.992 0.004 0.005
Reg_1.4_RI	Regina_1_RI	Regina_1_RI		68 GENO68 (0) 17 : 0.990 0.010			68 GENO68 (0) 17 : 0.843 0.151 0.006
Pel borb_1_RI	Pelone_4_RI	Pelone_RI		69 GENO69 (0) 18 : 0.995 0.005			69 GENO69 (0) 18 : 0.993 0.004 0.003
Pel borb_2_RI	Pelone_4_RI	Pelone_RI		70 GENO70 (0) 18 : 0.993 0.007			70 GENO70 (0) 18 : 0.992 0.004 0.004
Pel borb_3_RI	Pelone_4_RI	Pelone_RI		71 GENO71 (0) 18 : 0.995 0.005			71 GENO71 (0) 18 : 0.993 0.004 0.003
Pel borb_4_RI	Pelone_4_RI	Pelone_RI		72 GENO72 (0) 18 : 0.995 0.005			72 GENO72 (0) 18 : 0.993 0.004 0.003
Pelone_3.1_RI	Pelone_3_RI	Pelone_RI		73 GENO73 (0) 19 : 0.990 0.010			73 GENO73 (0) 19 : 0.992 0.004 0.004
Pelone_3.2_RI	Pelone_3_RI	Pelone_RI		74 GENO74 (0) 19 : 0.990 0.010			74 GENO74 (0) 19 : 0.991 0.004 0.005
Pelone_3.3_RI	Pelone_3_RI	Pelone_RI		75 GENO75 (0) 19 : 0.995 0.005			75 GENO75 (0) 19 : 0.992 0.004 0.003
Pelone_3.4_RI	Pelone_3_RI	Pelone_RI		76 GENO76 (0) 19 : 0.997 0.003			76 GENO76 (0) 19 : 0.992 0.005 0.002
Pelone_1.1_RI	Pelone_1_RI	Pelone_RI		77 GENO77 (0) 20 : 0.990 0.010			77 GENO77 (0) 20 : 0.991 0.004 0.005
Pelone_1.2_RI	Pelone_1_RI	Pelone_RI		78 GENO78 (0) 20 : 0.990 0.010			78 GENO78 (0) 20 : 0.991 0.004 0.005
Pelone_1.3_RI	Pelone_1_RI	Pelone_RI		79 GENO79 (0) 20 : 0.990 0.010			79 GENO79 (0) 20 : 0.991 0.004 0.005
Pelone_1.4_RI	Pelone_1_RI	Pelone_RI		80 GENO80 (0) 20 : 0.990 0.010			80 GENO80 (0) 20 : 0.991 0.004 0.005
Pelone_2.1_RI	Pelone_2_RI	Pelone_RI		81 GENO81 (0) 21 : 0.989 0.011			81 GENO81 (0) 21 : 0.991 0.004 0.005
Pelone_2.2_RI	Pelone_2_RI	Pelone_RI		82 GENO82 (0) 21 : 0.990 0.010			82 GENO82 (0) 21 : 0.991 0.004 0.005
Pelone_2.3_RI	Pelone_2_RI	Pelone_RI		83 GENO83 (0) 21 : 0.990 0.010			83 GENO83 (0) 21 : 0.991 0.004 0.005
Pelone_2.4_RI	Pelone_2_RI	Pelone_RI		84 GENO84 (0) 21 : 0.990 0.010			84 GENO84 (0) 21 : 0.991 0.004 0.005
Reg Borl.Nano_1_RM	Regina Borl.Nano_RM	Regina Borl.Nano_RM		85 GENO85 (0) 22 : 0.998 0.002			85 GENO85 (0) 22 : 0.971 0.027 0.002
Reg Borl.Nano_2_RM	Regina Borl.Nano_RM	Regina Borl.Nano_RM		86 GENO86 (0) 22 : 0.998 0.002			86 GENO86 (0) 22 : 0.971 0.028 0.002
Reg Borl.Nano_3_RM	Regina Borl.Nano_RM	Regina Borl.Nano_RM		87 GENO87 (0) 22 : 0.998 0.002			87 GENO87 (0) 22 : 0.971 0.027 0.002
Reg Borl.Nano_4_RM	Regina Borl.Nano_RM	Regina Borl.Nano_RM		88 GENO88 (0) 22 : 0.998 0.002			88 GENO88 (0) 22 : 0.971 0.028 0.002
Reg borl_1_LT	Regina borlotto_LT	Regina borlotto_LT		89 GENO89 (0) 23 : 0.998 0.002			89 GENO89 (0) 23 : 0.973 0.025 0.002
Reg borl_2_LT	Regina borlotto_LT	Regina borlotto_LT		90 GENO90 (0) 23 : 0.998 0.002			90 GENO90 (0) 23 : 0.935 0.063 0.002
Reg borl_3_LT	Regina borlotto_LT	Regina borlotto_LT		91 GENO91 (0) 23 : 0.998 0.002			91 GENO91 (0) 23 : 0.822 0.176 0.002
Reg borl_4_LT	Regina borlotto_LT	Regina borlotto_LT		92 GENO92 (0) 23 : 0.998 0.002			92 GENO92 (0) 23 : 0.823 0.175 0.002
Reg_2.1_RI	Regina_2_RI	Regina_2_RI		93 GENO93 (0) 24 : 0.997 0.003			93 GENO93 (0) 24 : 0.968 0.030 0.002
Reg_2.2_RI	Regina_2_RI	Regina_2_RI		94 GENO94 (0) 24 : 0.997 0.003			94 GENO94 (0) 24 : 0.969 0.029 0.002
Reg_2.3_RI	Regina_2_RI	Regina_2_RI		95 GENO95 (0) 24 : 0.997 0.003			95 GENO95 (0) 24 : 0.969 0.028 0.002
Reg_2.4_RI	Regina_2_RI	Regina_2_RI		96 GENO96 (0) 24 : 0.997 0.003			96 GENO96 (0) 24 : 0.968 0.029 0.002
Borl frasca_1_FR	Borlotto frasca_FR	Borlotto frasca_FR		97 GENO97 (0) 25 : 0.997 0.003			97 GENO97 (0) 25 : 0.966 0.027 0.007
Borl frasca_2_FR	Borlotto frasca_FR	Borlotto frasca_FR		98 GENO98 (0) 25 : 0.997 0.003			98 GENO98 (0) 25 : 0.967 0.026 0.007
Borl frasca_3_FR	Borlotto frasca_FR	Borlotto frasca_FR		99 GENO99 (0) 25 : 0.997 0.003			99 GENO99 (0) 25 : 0.966 0.027 0.007
Borl frasca_4_FR	Borlotto frasca_FR	Borlotto frasca_FR		100 GENO100 (0) 25 : 0.997 0.003			100 GENO100 (0) 25 : 0.966 0.027 0.007
Cinelli_1_FR	Cinelli_FR	Cinelli_FR		101 GENO101 (0) 26 : 0.997 0.003			101 GENO101 (0) 26 : 0.981 0.012 0.007
Cinelli_2_FR	Cinelli_FR	Cinelli_FR		102 GENO102 (0) 26 : 0.997 0.003			102 GENO102 (0) 26 : 0.981 0.012 0.007
Cinelli_3_FR	Cinelli_FR	Cinelli_FR		103 GENO103 (0) 26 : 0.997 0.003			103 GENO103 (0) 26 : 0.981 0.011 0.007
Cinelli_4_FR	Cinelli_FR	Cinelli_FR		104 GENO104 (0) 26 : 0.997 0.003			104 GENO104 (0) 26 : 0.981 0.011 0.008
Suric_2.1_FR	Suricchio_2_FR	Suricchio_2_FR		105 GENO105 (0) 27 : 0.998 0.002			105 GENO105 (0) 27 : 0.988 0.010 0.002
Suric_2.2_FR	Suricchio_2_FR	Suricchio_2_FR		106 GENO106 (0) 27 : 0.998 0.002			106 GENO106 (0) 27 : 0.988 0.010 0.002
Suric_2.3_FR	Suricchio_2_FR	Suricchio_2_FR		107 GENO107 (0) 27 : 0.998 0.002			107 GENO107 (0) 27 : 0.988 0.010 0.002
Suric_2.4_FR	Suricchio_2_FR	Suricchio_2_FR		108 GENO108 (0) 27 : 0.998 0.002			108 GENO108 (0) 27 : 0.988 0.010 0.002
Suric_3.1_FR	Suricchio_3_FR	Suricchio_2_FR		109 GENO109 (0) 28 : 0.998 0.002			109 GENO109 (0) 28 : 0.988 0.010 0.002
Suric_3.2_FR	Suricchio_3_FR	Suricchio_2_FR		110 GENO110 (0) 28 : 0.998 0.002			110 GENO110 (0) 28 : 0.988 0.010 0.002
Suric_3.3_FR	Suricchio_3_FR	Suricchio_2_FR		111 GENO111 (0) 28 : 0.998 0.002			111 GENO111 (0) 28 : 0.988 0.010 0.002
Suric_3.4_FR	Suricchio_3_FR	Suricchio_2_FR		112 GENO112 (0) 28 : 0.998 0.002			112 GENO112 (0) 28 : 0.988 0.010 0.002
Reg Nano Mar_1_RM	Regina Nano Mar_RM	Regina Nano Mar_RM		113 GENO113 (0) 29 : 0.998 0.002			113 GENO113 (0) 29 : 0.988 0.010 0.002
Reg Nano Mar_2_RM	Regina Nano Mar_RM	Regina Nano Mar_RM		114 GENO114 (0) 29 : 0.996 0.004			114 GENO114 (0) 29 : 0.990 0.007 0.003
Reg Nano Mar_3_RM	Regina Nano Mar_RM	Regina Nano Mar_RM		115 GENO115 (0) 29 : 0.998 0.002			115 GENO115 (0) 29 : 0.986 0.011 0.002
Reg Nano Mar_4_RM	Regina Nano Mar_RM	Regina Nano Mar_RM		116 GENO116 (0) 29 : 0.998 0.002			116 GENO116 (0) 29 : 0.994 0.004 0.002
S.Pietro_1_FR	S.Pietro_FR	S.Pietro_FR		117 GENO117 (0) 30 : 0.998 0.002			117 GENO117 (0) 30 : 0.994 0.005 0.002
S.Pietro_2_FR	S.Pietro_FR	S.Pietro_FR		118 GENO118 (0) 30 : 0.998 0.002			118 GENO118 (0) 30 : 0.994 0.005 0.002
S.Pietro_3_FR	S.Pietro_FR	S.Pietro_FR		119 GENO119 (0) 30 : 0.998 0.002			119 GENO119 (0) 30 : 0.994 0.005 0.002
S.Pietro_4_FR	S.Pietro_FR	S.Pietro_FR		120 GENO120 (0) 30 : 0.998 0.002			120 GENO120 (0) 30 : 0.994 0.004 0.002
Chiarin_1_RI	Chiarinelli_RI	Chiarinelli_RI		121 GENO121 (0) 31 : 0.998 0.002			121 GENO121 (0) 31 : 0.992 0.005 0.002
Chiarin_2_RI	Chiarinelli_RI	Chiarinelli_RI		122 GENO122 (0) 31 : 0.998 0.002			122 GENO122 (0) 31 : 0.992 0.005 0.002
Chiarin_3_RI	Chiarinelli_RI	Chiarinelli_RI		123 GENO123 (0) 31 : 0.998 0.002			123 GENO123 (0) 31 : 0.992 0.005 0.002
Chiarin_4_RI	Chiarinelli_RI	Chiarinelli_RI		124 GENO124 (0) 31 : 0.998 0.002			124 GENO124 (0) 31 : 0.992 0.005 0.002
Mugh_1_RI	Mughetto_RI	Mughetto_RI		125 GENO125 (0) 32 : 0.990 0.010			125 GENO125 (0) 32 : 0.989 0.004 0.007
Mugh_2_RI	Mughetto_RI	Mughetto_RI		126 GENO126 (0) 32 : 0.998 0.002			126 GENO126 (0) 32 : 0.994 0.004 0.002
Mugh_3_RI	Mughetto_RI	Mughetto_RI		127 GENO127 (0) 32 : 0.968 0.032			127 GENO127 (0) 32 : 0.978 0.004 0.018
Mugh_4_RI	Mughetto_RI	Mughetto_RI		128 GENO128 (0) 32 : 0.998 0.002			128 GENO128 (0) 32 : 0.994 0.004 0.002
Capp_1_RM	Cappellette_RM	Cappellette_RM		129 GENO129 (0) 33 : 0.998 0.002			129 GENO129 (0) 33 : 0.995 0.004 0.002
Capp_2_RM	Cappellette_RM	Cappellette_RM		130 GENO130 (0) 33 : 0.998 0.002			130 GENO130 (0) 33 : 0.995 0.004 0.002
Capp_3_RM	Cappellette_RM	Cappellette_RM		131 GENO131 (0) 33 : 0.998 0.002			131 GENO131 (0) 33 : 0.995 0.003 0.002
Capp_4_RM	Cappellette_RM	Cappellette_RM		132 GENO132 (0) 33 : 0.998 0.002			132 GENO132 (0) 33 : 0.995 0.004 0.002
Pall_1_RM	Pallino_RM	Pallino_RM		133 GENO133 (0) 34 : 0.993 0.007			133 GENO133 (0) 34 : 0.992 0.003 0.004
Pall_2_RM	Pallino_RM	Pallino_RM		134 GENO134 (0) 34 : 0.993 0.007			134 GENO134 (0) 34 : 0.992 0.004 0.004
Pall_3_RM	Pallino_RM	Pallino_RM		135 GENO135 (0) 34 : 0.993 0.007			135 GENO135 (0) 34 : 0.992 0.004 0.004
Pall_4_RM	Pallino_RM	Pallino_RM		136 GENO136 (0) 34 : 0.993 0.007			136 GENO136 (0) 34 : 0.992 0.004 0.004
Reg M.Equo_1_RM	Regina M.Equo_RM	Regina M.Equo_RM		137 GENO137 (0) 35 : 0.998 0.002			137 GENO137 (0) 35 : 0.970 0.028 0.002
Reg M.Equo_2_RM	Regina M.Equo_RM	Regina M.Equo_RM		138 GENO138 (0) 35 : 0.998 0.002			138 GENO138 (0) 35 : 0.825 0.173 0.002
Reg M.Equo_3_RM	Regina M.Equo_RM	Regina M.Equo_RM		139 GENO139 (0) 35 : 0.998 0.002			139 GENO139 (0) 35 : 0.907 0.091 0.002
Reg M.Equo_4_RM	Regina M.Equo_RM	Regina M.Equo_RM		140 GENO140 (0) 35 : 0.998 0.002			140 GENO140 (0) 35 : 0.989 0.009 0.002
Zecc_1.1_RI	Zeccuni_1_RI	Zeccuni_RI		141 GENO141 (0) 36 : 0.997 0.003			141 GENO141 (0) 36 : 0.981 0.012 0.007
Zecc_1.2_RI	Zeccuni_1_RI	Zeccuni_RI		142 GENO142 (0) 36 : 0.998 0.002			142 GENO142 (0) 36 : 0.994 0.004 0.002
Zecc_1.3_RI	Zeccuni_1_RI	Zeccuni_RI		143 GENO143 (0) 36 : 0.998 0.002			143 GENO143 (0) 36 : 0.994 0.004 0.002
Zecc_1.4_RI	Zeccuni_1_RI	Zeccuni_RI		144 GENO144 (0) 36 : 0.998 0.002			144 GENO144 (0) 36 : 0.994 0.004 0.002
Zecc_2.1_RI	Zeccuni_2_RI	Zeccuni_RI		145 GENO145 (0) 37 : 0.998 0.002			145 GENO145 (0) 37 : 0.993 0.005 0.002
Zecc_2.2_RI	Zeccuni_2_RI	Zeccuni_RI		146 GENO146 (0) 37 : 0.998 0.002			146 GENO146 (0) 37 : 0.993 0.004 0.002
Zecc_2.3_RI	Zeccuni_2_RI	Zeccuni_RI		147 GENO147 (0) 37 : 0.997 0.003			147 GENO147 (0) 37 : 0.980 0.012 0.008
Zecc_2.4_RI	Zeccuni_2_RI	Zeccuni_RI		148 GENO148 (0) 37 : 0.998 0.002			148 GENO148 (0) 37 : 0.993 0.004 0.002
Reg_1_RM	Regina_RM	Regina_RM		149 GENO149 (0) 38 : 0.998 0.002			149 GENO149 (0) 38 : 0.995 0.004 0.002
Reg_2_RM	Regina_RM	Regina_RM		150 GENO150 (0) 38 : 0.998 0.002			150 GENO150 (0) 38 : 0.995 0.004 0.002
Reg_3_RM	Regina_RM	Regina_RM		151 GENO151 (0) 38 : 0.998 0.002			151 GENO151 (0) 38 : 0.995 0.004 0.002
Reg_4_RM	Regina_RM	Regina_RM		152 GENO152 (0) 38 : 0.998 0.002			152 GENO152 (0) 38 : 0.994 0.004 0.002
Suric_1.1_RM	Suricchio_1_RM	Suricchio_1_RM		153 GENO153 (0) 39 : 0.998 0.002			153 GENO153 (0) 39 : 0.994 0.004 0.002
Suric_1.2_RM	Suricchio_1_RM	Suricchio_1_RM		154 GENO154 (0) 39 : 0.998 0.002			154 GENO154 (0) 39 : 0.994 0.004 0.002
Suric_1.3_RM	Suricchio_1_RM	Suricchio_1_RM		155 GENO155 (0) 39 : 0.997 0.003			155 GENO155 (0) 39 : 0.994 0.003 0.003
Suric_1.4_RM	Suricchio_1_RM	Suricchio_1_RM		156 GENO156 (0) 39 : 0.998 0.002			156 GENO156 (0) 39 : 0.994 0.004 0.002
Can.S.Oliva_1.1_FR	Can.S.Oliva_1_FR	Can.S.Oliva_FR		157 GENO157 (0) 40 : 0.996 0.004			157 GENO157 (0) 40 : 0.970 0.027 0.004
Can.S.Oliva_1.2_FR	Can.S.Oliva_1_FR	Can.S.Oliva_FR		158 GENO158 (0) 40 : 0.994 0.006			158 GENO158 (0) 40 : 0.719 0.273 0.007
Can.S.Oliva_1.3_FR	Can.S.Oliva_1_FR	Can.S.Oliva_FR		159 GENO159 (0) 40 : 0.997 0.003			159 GENO159 (0) 40 : 0.935 0.063 0.003
Can.S.Oliva_1.4_FR	Can.S.Oliva_1_FR	Can.S.Oliva_FR		160 GENO160 (0) 40 : 0.996 0.004			160 GENO160 (0) 40 : 0.569 0.428 0.004
Can.S.Oliva_2.1_FR	Can.S.Oliva_2_FR	Can.S.Oliva_FR		161 GENO161 (0) 41 : 0.996 0.004			161 GENO161 (0) 41 : 0.939 0.057 0.004
Can.S.Oliva_2.2_FR	Can.S.Oliva_2_FR	Can.S.Oliva_FR		162 GENO162 (0) 41 : 0.973 0.027			162 GENO162 (0) 41 : 0.984 0.004 0.012
Can.S.Oliva_2.3_FR	Can.S.Oliva_2_FR	Can.S.Oliva_FR		163 GENO163 (0) 41 : 0.978 0.022			163 GENO163 (0) 41 : 0.900 0.049 0.050
Can.S.Oliva_2.4_FR	Can.S.Oliva_2_FR	Can.S.Oliva_FR		164 GENO164 (0) 41 : 0.974 0.026			164 GENO164 (0) 41 : 0.984 0.004 0.012
Can.S.Oliva_4.1_FR	Can.S.Oliva_4_FR	Can.S.Oliva_FR		165 GENO165 (0) 42 : 0.996 0.004			165 GENO165 (0) 42 : 0.938 0.058 0.004
Can.S.Oliva_4.2_FR	Can.S.Oliva_4_FR	Can.S.Oliva_FR		166 GENO166 (0) 42 : 0.974 0.026			166 GENO166 (0) 42 : 0.980 0.008 0.012
Can.S.Oliva_4.3_FR	Can.S.Oliva_4_FR	Can.S.Oliva_FR		167 GENO167 (0) 42 : 0.973 0.027			167 GENO167 (0) 42 : 0.984 0.004 0.012
Can.S.Oliva_4.4_FR	Can.S.Oliva_4_FR	Can.S.Oliva_FR		168 GENO168 (0) 42 : 0.974 0.026			168 GENO168 (0) 42 : 0.985 0.004 0.012
Can.S.Oliva_3.1_FR	Can.S.Oliva_3_FR	Can.S.Oliva_FR		169 GENO169 (0) 43 : 0.996 0.004			169 GENO169 (0) 43 : 0.960 0.036 0.004
Can.S.Oliva_3.2_FR	Can.S.Oliva_3_FR	Can.S.Oliva_FR		170 GENO170 (0) 43 : 0.974 0.026			170 GENO170 (0) 43 : 0.984 0.004 0.012
Can.S.Oliva_3.3_FR	Can.S.Oliva_3_FR	Can.S.Oliva_FR		171 GENO171 (0) 43 : 0.973 0.027			171 GENO171 (0) 43 : 0.984 0.004 0.012
Can.S.Oliva_3.4_FR	Can.S.Oliva_3_FR	Can.S.Oliva_FR		172 GENO172 (0) 43 : 0.974 0.026			172 GENO172 (0) 43 : 0.984 0.004 0.012
Can.bian Pium._3.1_FR	Can.bian Pium._3_FR	Can.bian Pium_FR		173 GENO173 (0) 44 : 0.982 0.018			173 GENO173 (0) 44 : 0.979 0.011 0.009
Can.bian Pium._3.2_FR	Can.bian Pium._3_FR	Can.bian Pium_FR		174 GENO174 (0) 44 : 0.982 0.018			174 GENO174 (0) 44 : 0.984 0.007 0.009
Can.bian Pium._3.3_FR	Can.bian Pium._3_FR	Can.bian Pium_FR		175 GENO175 (0) 44 : 0.981 0.019			175 GENO175 (0) 44 : 0.986 0.004 0.009
Can.bian Pium._3.4_FR	Can.bian Pium._3_FR	Can.bian Pium_FR		176 GENO176 (0) 44 : 0.981 0.019			176 GENO176 (0) 44 : 0.987 0.004 0.009
Can.bian Pium._4.1_FR	Can.bian Pium._4_FR	Can.bian Pium_FR		177 GENO177 (0) 45 : 0.990 0.010			177 GENO177 (0) 45 : 0.990 0.004 0.006
Can.bian Pium._4.2_FR	Can.bian Pium._4_FR	Can.bian Pium_FR		178 GENO178 (0) 45 : 0.982 0.018			178 GENO178 (0) 45 : 0.986 0.004 0.009
Can.bian Pium._4.3_FR	Can.bian Pium._4_FR	Can.bian Pium_FR		179 GENO179 (0) 45 : 0.982 0.018			179 GENO179 (0) 45 : 0.986 0.004 0.009
Can.bian Pium._4.4_FR	Can.bian Pium._4_FR	Can.bian Pium_FR		180 GENO180 (0) 45 : 0.982 0.018			180 GENO180 (0) 45 : 0.986 0.004 0.009
Can.bian Pium._1.1_FR	Can.bian Pium._1_FR	Can.bian Pium_FR		181 GENO181 (0) 46 : 0.982 0.018			181 GENO181 (0) 46 : 0.987 0.004 0.009
Can.bian Pium._1.2_FR	Can.bian Pium._1_FR	Can.bian Pium_FR		182 GENO182 (0) 46 : 0.982 0.018			182 GENO182 (0) 46 : 0.987 0.004 0.009
Can.bian Pium._1.3_FR	Can.bian Pium._1_FR	Can.bian Pium_FR		183 GENO183 (0) 46 : 0.982 0.018			183 GENO183 (0) 46 : 0.987 0.004 0.009
Can.bian Pium._1.4_FR	Can.bian Pium._1_FR	Can.bian Pium_FR		184 GENO184 (0) 46 : 0.982 0.018			184 GENO184 (0) 46 : 0.987 0.004 0.009
Can.bian Pium._2.1_FR	Can.bian Pium._2_FR	Can.bian Pium_FR		185 GENO185 (0) 47 : 0.982 0.018			185 GENO185 (0) 47 : 0.987 0.004 0.009
Can.bian Pium._2.2_FR	Can.bian Pium._2_FR	Can.bian Pium_FR		186 GENO186 (0) 47 : 0.982 0.018			186 GENO186 (0) 47 : 0.987 0.004 0.009
Can.bian Pium._2.3_FR	Can.bian Pium._2_FR	Can.bian Pium_FR		187 GENO187 (0) 47 : 0.982 0.018			187 GENO187 (0) 47 : 0.986 0.004 0.009
Can.bian Pium._2.4_FR	Can.bian Pium._2_FR	Can.bian Pium_FR		188 GENO188 (0) 47 : 0.982 0.018			188 GENO188 (0) 47 : 0.986 0.004 0.009
Rom_1.1_RM	Romanesco_1_RM	Romanesco_RM		189 GENO189 (0) 48 : 0.720 0.280			189 GENO189 (0) 48 : 0.731 0.004 0.265
Rom_1.2_RM	Romanesco_1_RM	Romanesco_RM		190 GENO190 (0) 48 : 0.759 0.241			190 GENO190 (0) 48 : 0.762 0.004 0.234
Rom_1.3_RM	Romanesco_1_RM	Romanesco_RM		191 GENO191 (0) 48 : 0.759 0.241			191 GENO191 (0) 48 : 0.762 0.004 0.234
Rom_1.4_RM	Romanesco_1_RM	Romanesco_RM		192 GENO192 (0) 48 : 0.759 0.241			192 GENO192 (0) 48 : 0.762 0.004 0.234
Rom_2.1_RM	Romanesco_2_RM	Romanesco_RM		193 GENO193 (0) 49 : 0.780 0.220			193 GENO193 (0) 49 : 0.780 0.004 0.156
Rom_2.2_RM	Romanesco_2_RM	Romanesco_RM		194 GENO194 (0) 49 : 0.795 0.205			194 GENO194 (0) 49 : 0.796 0.004 0.200
Rom_2.3_RM	Romanesco_2_RM	Romanesco_RM		195 GENO195 (0) 49 : 0.794 0.206			195 GENO195 (0) 49 : 0.794 0.004 0.202
Rom_2.4_RM	Romanesco_2_RM	Romanesco_RM		196 GENO196 (0) 49 : 0.795 0.205			196 GENO196 (0) 49 : 0.796 0.004 0.200
Cann Ati_3.1_FR	Cann. Atina_3_FR	Cann. Atina_FR		197 GENO197 (0) 50 : 0.997 0.003			197 GENO197 (0) 50 : 0.004 0.994 0.002
Cann Ati_3.2_FR	Cann. Atina_3_FR	Cann. Atina_FR		198 GENO198 (0) 50 : 0.997 0.003			198 GENO198 (0) 50 : 0.004 0.993 0.002
Cann Ati_3.3_FR	Cann. Atina_3_FR	Cann. Atina_FR		199 GENO199 (0) 50 : 0.997 0.003			199 GENO199 (0) 50 : 0.005 0.993 0.002
Cann Ati_3.4_FR	Cann. Atina_3_FR	Cann. Atina_FR		200 GENO200 (0) 50 : 0.997 0.003			200 GENO200 (0) 50 : 0.004 0.994 0.002
Cann Ati_4.1_FR	Cann. Atina_4_FR	Cann. Atina_FR		201 GENO201 (0) 51 : 0.997 0.003			201 GENO201 (0) 51 : 0.004 0.994 0.002
Cann Ati_4.2_FR	Cann. Atina_4_FR	Cann. Atina_FR		202 GENO202 (0) 51 : 0.997 0.003			202 GENO202 (0) 51 : 0.004 0.994 0.002
Cann Ati_4.3_FR	Cann. Atina_4_FR	Cann. Atina_FR		203 GENO203 (0) 51 : 0.997 0.003			203 GENO203 (0) 51 : 0.005 0.993 0.002
Cann Ati_4.4_FR	Cann. Atina_4_FR	Cann. Atina_FR		204 GENO204 (0) 51 : 0.997 0.003			204 GENO204 (0) 51 : 0.004 0.994 0.002
Cann Ati_5.1_FR	Cann. Atina_5_FR	Cann. Atina_FR		205 GENO205 (0) 52 : 0.997 0.003			205 GENO205 (0) 52 : 0.004 0.993 0.002
Cann Ati_5.2_FR	Cann. Atina_5_FR	Cann. Atina_FR		206 GENO206 (0) 52 : 0.997 0.003			206 GENO206 (0) 52 : 0.004 0.994 0.002
Cann Ati_5.3_FR	Cann. Atina_5_FR	Cann. Atina_FR		207 GENO207 (0) 52 : 0.997 0.003			207 GENO207 (0) 52 : 0.004 0.994 0.002
Cann Ati_5.4_FR	Cann. Atina_5_FR	Cann. Atina_FR		208 GENO208 (0) 52 : 0.997 0.003			208 GENO208 (0) 52 : 0.004 0.994 0.002
Cann Ati_1.1_FR	Cann. Atina_1_FR	Cann. Atina_FR		209 GENO209 (0) 53 : 0.997 0.003			209 GENO209 (0) 53 : 0.005 0.993 0.002
Cann Ati_1.2_FR	Cann. Atina_1_FR	Cann. Atina_FR		210 GENO210 (0) 53 : 0.997 0.003			210 GENO210 (0) 53 : 0.005 0.993 0.002
Cann Ati_1.3_FR	Cann. Atina_1_FR	Cann. Atina_FR		211 GENO211 (0) 53 : 0.997 0.003			211 GENO211 (0) 53 : 0.005 0.993 0.002
Cann Ati_1.4_FR	Cann. Atina_1_FR	Cann. Atina_FR		212 GENO212 (0) 53 : 0.997 0.003			212 GENO212 (0) 53 : 0.005 0.993 0.002
Cann Ati_2.1_FR	Cann. Atina_2_FR	Cann. Atina_FR		213 GENO213 (0) 54 : 0.997 0.003			213 GENO213 (0) 54 : 0.005 0.993 0.002
Cann Ati_2.2_FR	Cann. Atina_2_FR	Cann. Atina_FR		214 GENO214 (0) 54 : 0.997 0.003			214 GENO214 (0) 54 : 0.005 0.993 0.002
Cann Ati_2.3_FR	Cann. Atina_2_FR	Cann. Atina_FR		215 GENO215 (0) 54 : 0.997 0.003			215 GENO215 (0) 54 : 0.004 0.993 0.002
Cann Ati_2.4_FR	Cann. Atina_2_FR	Cann. Atina_FR		216 GENO216 (0) 54 : 0.997 0.003			216 GENO216 (0) 54 : 0.004 0.994 0.002
Cann Ati_6.1_FR	Cann. Atina_6_FR	Cann. Atina_FR		217 GENO217 (0) 55 : 0.997 0.003			217 GENO217 (0) 55 : 0.004 0.994 0.002
Cann Ati_6.2_FR	Cann. Atina_6_FR	Cann. Atina_FR		218 GENO218 (0) 55 : 0.997 0.003			218 GENO218 (0) 55 : 0.005 0.993 0.002
Cann Ati_6.3_FR	Cann. Atina_6_FR	Cann. Atina_FR		219 GENO219 (0) 55 : 0.997 0.003			219 GENO219 (0) 55 : 0.005 0.993 0.002
Cann Ati_6.4_FR	Cann. Atina_6_FR	Cann. Atina_FR		220 GENO220 (0) 55 : 0.997 0.003			220 GENO220 (0) 55 : 0.005 0.993 0.002
Reg_1_LT	Regina_LT	Regina_LT		221 GENO221 (0) 56 : 0.998 0.002			221 GENO221 (0) 56 : 0.093 0.905 0.002
Reg_2_LT	Regina_LT	Regina_LT		222 GENO222 (0) 56 : 0.998 0.002			222 GENO222 (0) 56 : 0.032 0.967 0.002
Reg_3_LT	Regina_LT	Regina_LT		223 GENO223 (0) 56 : 0.998 0.002			223 GENO223 (0) 56 : 0.033 0.965 0.002
Reg_4_LT	Regina_LT	Regina_LT		224 GENO224 (0) 56 : 0.998 0.002			224 GENO224 (0) 56 : 0.031 0.967 0.002
Can.grig Pium._2.1_FR	Can.grig Pium._2_FR	Can.grig Pium_FR		225 GENO225 (0) 57 : 0.998 0.002			225 GENO225 (0) 57 : 0.009 0.990 0.002
Can.grig Pium._2.2_FR	Can.grig Pium._2_FR	Can.grig Pium_FR		226 GENO226 (0) 57 : 0.998 0.002			226 GENO226 (0) 57 : 0.009 0.989 0.002
Can.grig Pium._2.3_FR	Can.grig Pium._2_FR	Can.grig Pium_FR		227 GENO227 (0) 57 : 0.998 0.002			227 GENO227 (0) 57 : 0.009 0.989 0.002
Can.grig Pium._2.4_FR	Can.grig Pium._2_FR	Can.grig Pium_FR		228 GENO228 (0) 57 : 0.998 0.002			228 GENO228 (0) 57 : 0.009 0.989 0.002
Can.grig Pium._3.1_FR	Can.grig Pium._3_FR	Can.grig Pium_FR		229 GENO229 (0) 58 : 0.998 0.002			229 GENO229 (0) 58 : 0.011 0.987 0.002
Can.grig Pium._3.2_FR	Can.grig Pium._3_FR	Can.grig Pium_FR		230 GENO230 (0) 58 : 0.998 0.002			230 GENO230 (0) 58 : 0.016 0.982 0.002
Can.grig Pium._3.3_FR	Can.grig Pium._3_FR	Can.grig Pium_FR		231 GENO231 (0) 58 : 0.998 0.002			231 GENO231 (0) 58 : 0.018 0.980 0.002
Can.grig Pium._3.4_FR	Can.grig Pium._3_FR	Can.grig Pium_FR		232 GENO232 (0) 58 : 0.998 0.002			232 GENO232 (0) 58 : 0.017 0.981 0.002
Can.grig Pium._1.1_FR	Can.grig Pium._1_FR	Can.grig Pium_FR		233 GENO233 (0) 59 : 0.998 0.002			233 GENO233 (0) 59 : 0.007 0.991 0.002
Can.grig Pium._1.2_FR	Can.grig Pium._1_FR	Can.grig Pium_FR		234 GENO234 (0) 59 : 0.998 0.002			234 GENO234 (0) 59 : 0.016 0.982 0.002
Can.grig Pium._1.3_FR	Can.grig Pium._1_FR	Can.grig Pium_FR		235 GENO235 (0) 59 : 0.998 0.002			235 GENO235 (0) 59 : 0.011 0.987 0.002
Can.grig Pium._1.4_FR	Can.grig Pium._1_FR	Can.grig Pium_FR		236 GENO236 (0) 59 : 0.998 0.002			236 GENO236 (0) 59 : 0.012 0.986 0.002
Can.grig Pium._4.1_FR	Can.grig Pium._4_FR	Can.grig Pium_FR		237 GENO237 (0) 60 : 0.998 0.002			237 GENO237 (0) 60 : 0.007 0.991 0.002
Can.grig Pium._4.2_FR	Can.grig Pium._4_FR	Can.grig Pium_FR		238 GENO238 (0) 60 : 0.998 0.002			238 GENO238 (0) 60 : 0.011 0.987 0.002
Can.grig Pium._4.3_FR	Can.grig Pium._4_FR	Can.grig Pium_FR		239 GENO239 (0) 60 : 0.998 0.002			239 GENO239 (0) 60 : 0.011 0.987 0.002
Can.grig Pium._4.4_FR	Can.grig Pium._4_FR	Can.grig Pium_FR		240 GENO240 (0) 60 : 0.998 0.002			240 GENO240 (0) 60 : 0.011 0.987 0.002
MIDAS	MIDAS	MIDAS		241 GENO241 (0) 61 : 0.998 0.002			241 GENO241 (0) 61 : 0.090 0.907 0.002
Bott stri_1_FR	Bottone striato_FR	Bottone striato_FR		245 GENO245 (0) 62 : 0.998 0.002			245 GENO245 (0) 62 : 0.531 0.467 0.002
Bott stri_2_FR	Bottone striato_FR	Bottone striato_FR		246 GENO246 (0) 62 : 0.998 0.002			246 GENO246 (0) 62 : 0.532 0.467 0.002
Bott stri_3_FR	Bottone striato_FR	Bottone striato_FR		247 GENO247 (0) 62 : 0.998 0.002			247 GENO247 (0) 62 : 0.532 0.466 0.002
Bott stri_4_FR	Bottone striato_FR	Bottone striato_FR		248 GENO248 (0) 62 : 0.998 0.002			248 GENO248 (0) 62 : 0.385 0.613 0.002
Reg_3.1_RI	Regina_3_RI	Regina_3_RI		249 GENO249 (0) 63 : 0.998 0.002			249 GENO249 (0) 63 : 0.628 0.370 0.002
Reg_3.2_RI	Regina_3_RI	Regina_3_RI		250 GENO250 (0) 63 : 0.998 0.002			250 GENO250 (0) 63 : 0.543 0.456 0.002
Reg_3.3_RI	Regina_3_RI	Regina_3_RI		251 GENO251 (0) 63 : 0.998 0.002			251 GENO251 (0) 63 : 0.543 0.456 0.002
Reg_3.4_RI	Regina_3_RI	Regina_3_RI		252 GENO252 (0) 63 : 0.998 0.002			252 GENO252 (0) 63 : 0.543 0.455 0.002
Quag_1_RI	Quaglia_RI	Quaglia_RI		253 GENO253 (0) 64 : 0.998 0.002			253 GENO253 (0) 64 : 0.436 0.562 0.002
Quag_2_RI	Quaglia_RI	Quaglia_RI		254 GENO254 (0) 64 : 0.998 0.002			254 GENO254 (0) 64 : 0.435 0.563 0.002
Quag_3_RI	Quaglia_RI	Quaglia_RI		255 GENO255 (0) 64 : 0.998 0.002			255 GENO255 (0) 64 : 0.435 0.563 0.002
Quag_4_RI	Quaglia_RI	Quaglia_RI		256 GENO256 (0) 64 : 0.998 0.002			256 GENO256 (0) 64 : 0.436 0.563 0.002
Zia Bett_1_RI	Zia Bettina_RI	Zia Bettina_RI		257 GENO257 (0) 65 : 0.992 0.008			257 GENO257 (0) 65 : 0.963 0.033 0.005
Zia Bett_2_RI	Zia Bettina_RI	Zia Bettina_RI		258 GENO258 (0) 65 : 0.992 0.008			258 GENO258 (0) 65 : 0.985 0.011 0.005
Zia Bett_3_RI	Zia Bettina_RI	Zia Bettina_RI		259 GENO259 (0) 65 : 0.992 0.008			259 GENO259 (0) 65 : 0.984 0.011 0.005
Zia Bett_4_RI	Zia Bettina_RI	Zia Bettina_RI		260 GENO260 (0) 65 : 0.992 0.008			260 GENO260 (0) 65 : 0.985 0.011 0.005
Can Mosca_1_FR	Cann. Mosca_FR	Cann. Mosca_FR		261 GENO261 (0) 66 : 0.997 0.003			261 GENO261 (0) 66 : 0.125 0.872 0.002
Can Mosca_2_FR	Cann. Mosca_FR	Cann. Mosca_FR		262 GENO262 (0) 66 : 0.997 0.003			262 GENO262 (0) 66 : 0.127 0.871 0.002
Can Mosca_3_FR	Cann. Mosca_FR	Cann. Mosca_FR		263 GENO263 (0) 66 : 0.997 0.003			263 GENO263 (0) 66 : 0.127 0.871 0.002
Can Mosca_4_FR	Cann. Mosca_FR	Cann. Mosca_FR		264 GENO264 (0) 66 : 0.997 0.003			264 GENO264 (0) 66 : 0.125 0.872 0.002
Monic_1.1_RI	Monichelle_1_RI	Monichelle_1_RI		265 GENO265 (0) 67 : 0.998 0.002			265 GENO265 (0) 67 : 0.507 0.491 0.002
Monic_1.2_RI	Monichelle_1_RI	Monichelle_1_RI		266 GENO266 (0) 67 : 0.998 0.002			266 GENO266 (0) 67 : 0.506 0.492 0.002
Monic_1.3_RI	Monichelle_1_RI	Monichelle_1_RI		267 GENO267 (0) 67 : 0.997 0.003			267 GENO267 (0) 67 : 0.463 0.535 0.003
Monic_1.4_RI	Monichelle_1_RI	Monichelle_1_RI		268 GENO268 (0) 67 : 0.996 0.004			268 GENO268 (0) 67 : 0.410 0.586 0.004
Gial stop_1_VT	Giallo stoppa_VT	Giallo stoppa_VT		269 GENO269 (0) 68 : 0.990 0.010			269 GENO269 (0) 68 : 0.005 0.983 0.012
Gial stop_2_VT	Giallo stoppa_VT	Giallo stoppa_VT		270 GENO270 (0) 68 : 0.990 0.010			270 GENO270 (0) 68 : 0.005 0.983 0.012
Gial stop_3_VT	Giallo stoppa_VT	Giallo stoppa_VT		271 GENO271 (0) 68 : 0.990 0.010			271 GENO271 (0) 68 : 0.005 0.983 0.012
Gial stop_4_VT	Giallo stoppa_VT	Giallo stoppa_VT		272 GENO272 (0) 68 : 0.990 0.010			272 GENO272 (0) 68 : 0.005 0.983 0.012
Occhiet_1_VT	Occhietto_VT	Occhietto_VT		273 GENO273 (0) 69 : 0.990 0.010			273 GENO273 (0) 69 : 0.005 0.983 0.012
Occhiet_2_VT	Occhietto_VT	Occhietto_VT		274 GENO274 (0) 69 : 0.990 0.010			274 GENO274 (0) 69 : 0.005 0.983 0.012
Occhiet_3_VT	Occhietto_VT	Occhietto_VT		275 GENO275 (0) 69 : 0.990 0.010			275 GENO275 (0) 69 : 0.005 0.983 0.012
Occhiet_4_VT	Occhietto_VT	Occhietto_VT		276 GENO276 (0) 69 : 0.990 0.010			276 GENO276 (0) 69 : 0.005 0.983 0.012
Carne_1_VT	Carne_VT	Carne_VT		277 GENO277 (0) 70 : 0.990 0.010			277 GENO277 (0) 70 : 0.005 0.983 0.012
Carne_2_VT	Carne_VT	Carne_VT		278 GENO278 (0) 70 : 0.990 0.010			278 GENO278 (0) 70 : 0.007 0.980 0.012
Carne_3_VT	Carne_VT	Carne_VT		279 GENO279 (0) 70 : 0.990 0.010			279 GENO279 (0) 70 : 0.016 0.972 0.013
Carne_4_VT	Carne_VT	Carne_VT		280 GENO280 (0) 70 : 0.990 0.010			280 GENO280 (0) 70 : 0.023 0.964 0.013
Corv_1_Ri	Corvaro_RI	Corvaro_RI		281 GENO281 (0) 71 : 0.995 0.005			281 GENO281 (0) 71 : 0.005 0.989 0.006
Corv_2_Ri	Corvaro_RI	Corvaro_RI		282 GENO282 (0) 71 : 0.995 0.005			282 GENO282 (0) 71 : 0.005 0.988 0.006
Corv_3_Ri	Corvaro_RI	Corvaro_RI		283 GENO283 (0) 71 : 0.995 0.005			283 GENO283 (0) 71 : 0.005 0.989 0.006
Corv_4_Ri	Corvaro_RI	Corvaro_RI		284 GENO284 (0) 71 : 0.995 0.005			284 GENO284 (0) 71 : 0.005 0.989 0.006
Gial_Nazzar_1_RI	Giallo_Nazzareno_RI	Giallo_Nazzareno_RI		285 GENO285 (0) 72 : 0.996 0.004			285 GENO285 (0) 72 : 0.028 0.969 0.004
Gial_Nazzar_2_RI	Giallo_Nazzareno_RI	Giallo_Nazzareno_RI		286 GENO286 (0) 72 : 0.996 0.004			286 GENO286 (0) 72 : 0.027 0.969 0.004
Gial_Nazzar_3_RI	Giallo_Nazzareno_RI	Giallo_Nazzareno_RI		287 GENO287 (0) 72 : 0.996 0.004			287 GENO287 (0) 72 : 0.027 0.969 0.004
Gial_Nazzar_4_RI	Giallo_Nazzareno_RI	Giallo_Nazzareno_RI		288 GENO288 (0) 72 : 0.996 0.004			288 GENO288 (0) 72 : 0.027 0.970 0.004
Casette_1_RI	Casette_RI	Casette_RI		289 GENO289 (0) 73 : 0.997 0.003			289 GENO289 (0) 73 : 0.615 0.382 0.003
Casette_2_RI	Casette_RI	Casette_RI		290 GENO290 (0) 73 : 0.997 0.003			290 GENO290 (0) 73 : 0.617 0.380 0.003
Casette_3_RI	Casette_RI	Casette_RI		291 GENO291 (0) 73 : 0.997 0.003			291 GENO291 (0) 73 : 0.616 0.381 0.003
Casette_4_RI	Casette_RI	Casette_RI		292 GENO292 (0) 73 : 0.997 0.003			292 GENO292 (0) 73 : 0.616 0.381 0.003
Can.ros Pium_4.1_FR	Can.ros Pium_4_FR	Can.ros Pium_FR		293 GENO293 (0) 74 : 0.998 0.002			293 GENO293 (0) 74 : 0.005 0.993 0.002
Can.ros Pium_4.2_FR	Can.ros Pium_4_FR	Can.ros Pium_FR		294 GENO294 (0) 74 : 0.998 0.002			294 GENO294 (0) 74 : 0.005 0.993 0.002
Can.ros Pium_4.3_FR	Can.ros Pium_4_FR	Can.ros Pium_FR		295 GENO295 (0) 74 : 0.998 0.002			295 GENO295 (0) 74 : 0.006 0.993 0.002
Can.ros Pium_4.4_FR	Can.ros Pium_4_FR	Can.ros Pium_FR		296 GENO296 (0) 74 : 0.998 0.002			296 GENO296 (0) 74 : 0.011 0.987 0.002
Can.ros Pium_2.1_FR	Can.ros Pium_2_FR	Can.ros Pium_FR		297 GENO297 (0) 75 : 0.998 0.002			297 GENO297 (0) 75 : 0.035 0.963 0.002
Can.ros Pium_2.2_FR	Can.ros Pium_2_FR	Can.ros Pium_FR		298 GENO298 (0) 75 : 0.998 0.002			298 GENO298 (0) 75 : 0.018 0.980 0.002
Can.ros Pium_2.3_FR	Can.ros Pium_2_FR	Can.ros Pium_FR		299 GENO299 (0) 75 : 0.998 0.002			299 GENO299 (0) 75 : 0.013 0.985 0.002
Can.ros Pium_2.4_FR	Can.ros Pium_2_FR	Can.ros Pium_FR		300 GENO300 (0) 75 : 0.998 0.002			300 GENO300 (0) 75 : 0.095 0.904 0.002
Can.ros Pium_1.1_FR	Can.ros Pium_1_FR	Can.ros Pium_FR		301 GENO301 (0) 76 : 0.998 0.002			301 GENO301 (0) 76 : 0.010 0.988 0.002
Can.ros Pium_1.2_FR	Can.ros Pium_1_FR	Can.ros Pium_FR		302 GENO302 (0) 76 : 0.998 0.002			302 GENO302 (0) 76 : 0.010 0.988 0.002
Can.ros Pium_1.3_FR	Can.ros Pium_1_FR	Can.ros Pium_FR		303 GENO303 (0) 76 : 0.998 0.002			303 GENO303 (0) 76 : 0.010 0.988 0.002
Can.ros Pium_1.4_FR	Can.ros Pium_1_FR	Can.ros Pium_FR		304 GENO304 (0) 76 : 0.998 0.002			304 GENO304 (0) 76 : 0.010 0.988 0.002
Can.ros Pium_3.1_FR	Can.ros Pium_3_FR	Can.ros Pium_FR		305 GENO305 (0) 77 : 0.998 0.002			305 GENO305 (0) 77 : 0.022 0.977 0.002
Can.ros Pium_3.2_FR	Can.ros Pium_3_FR	Can.ros Pium_FR		306 GENO306 (0) 77 : 0.998 0.002			306 GENO306 (0) 77 : 0.005 0.993 0.002
Can.ros Pium_3.3_FR	Can.ros Pium_3_FR	Can.ros Pium_FR		307 GENO307 (0) 77 : 0.998 0.002			307 GENO307 (0) 77 : 0.005 0.993 0.002
Can.ros Pium_3.4_FR	Can.ros Pium_3_FR	Can.ros Pium_FR		308 GENO308 (0) 77 : 0.998 0.002			308 GENO308 (0) 77 : 0.010 0.988 0.002
Nero_1_FR	Nero_FR	Nero_FR		309 GENO309 (0) 78 : 0.996 0.004			309 GENO309 (0) 78 : 0.008 0.987 0.005
Nero_2_FR	Nero_FR	Nero_FR		310 GENO310 (0) 78 : 0.996 0.004			310 GENO310 (0) 78 : 0.008 0.988 0.005
Nero_3_FR	Nero_FR	Nero_FR		311 GENO311 (0) 78 : 0.996 0.004			311 GENO311 (0) 78 : 0.008 0.987 0.005
Nero_4_FR	Nero_FR	Nero_FR		312 GENO312 (0) 78 : 0.996 0.004			312 GENO312 (0) 78 : 0.008 0.987 0.005
Giallo_1.1_VT	Giallo_1_VT	Giallo_1_VT		313 GENO313 (0) 79 : 0.970 0.030			313 GENO313 (0) 79 : 0.012 0.873 0.115
Giallo_1.2_VT	Giallo_1_VT	Giallo_1_VT		314 GENO314 (0) 79 : 0.971 0.029			314 GENO314 (0) 79 : 0.012 0.873 0.115
Giallo_1.3_VT	Giallo_1_VT	Giallo_1_VT		315 GENO315 (0) 79 : 0.970 0.030			315 GENO315 (0) 79 : 0.012 0.873 0.115
Giallo_1.4_VT	Giallo_1_VT	Giallo_1_VT		316 GENO316 (0) 79 : 0.970 0.030			316 GENO316 (0) 79 : 0.012 0.874 0.115
Cera_2.1_VT	Cera_2_VT	Cera_VT		317 GENO317 (0) 80 : 0.998 0.002			317 GENO317 (0) 80 : 0.003 0.995 0.002
Cera_2.2_VT	Cera_2_VT	Cera_VT		318 GENO318 (0) 80 : 0.998 0.002			318 GENO318 (0) 80 : 0.003 0.995 0.002
Cera_2.3_VT	Cera_2_VT	Cera_VT		319 GENO319 (0) 80 : 0.998 0.002			319 GENO319 (0) 80 : 0.003 0.995 0.002
Cera_2.4_VT	Cera_2_VT	Cera_VT		320 GENO320 (0) 80 : 0.998 0.002			320 GENO320 (0) 80 : 0.003 0.995 0.002
Verdol_4.1_VT	Verdolino_4_VT	Verdolino_VT		321 GENO321 (0) 81 : 0.968 0.032			321 GENO321 (0) 81 : 0.004 0.963 0.034
Verdol_4.2_VT	Verdolino_4_VT	Verdolino_VT		322 GENO322 (0) 81 : 0.998 0.002			322 GENO322 (0) 81 : 0.003 0.995 0.002
Verdol_4.3_VT	Verdolino_4_VT	Verdolino_VT		323 GENO323 (0) 81 : 0.998 0.002			323 GENO323 (0) 81 : 0.003 0.995 0.002
Verdol_4.4_VT	Verdolino_4_VT	Verdolino_VT		324 GENO324 (0) 81 : 0.998 0.002			324 GENO324 (0) 81 : 0.003 0.995 0.002
Cera_1.1_VT	Cera_1_VT	Cera_VT		325 GENO325 (0) 82 : 0.998 0.002			325 GENO325 (0) 82 : 0.004 0.995 0.002
Cera_1.2_VT	Cera_1_VT	Cera_VT		326 GENO326 (0) 82 : 0.998 0.002			326 GENO326 (0) 82 : 0.004 0.995 0.002
Cera_1.3_VT	Cera_1_VT	Cera_VT		327 GENO327 (0) 82 : 0.998 0.002			327 GENO327 (0) 82 : 0.004 0.994 0.002
Cera_1.4_VT	Cera_1_VT	Cera_VT		328 GENO328 (0) 82 : 0.998 0.002			328 GENO328 (0) 82 : 0.004 0.994 0.002
Gial quar_1_VT	Giallo quarant_VT	Giallo quarant_VT		329 GENO329 (0) 83 : 0.912 0.088			329 GENO329 (0) 83 : 0.003 0.939 0.058
Gial quar_2_VT	Giallo quarant_VT	Giallo quarant_VT		330 GENO330 (0) 83 : 0.912 0.088			330 GENO330 (0) 83 : 0.003 0.939 0.058
Gial quar_3_VT	Giallo quarant_VT	Giallo quarant_VT		331 GENO331 (0) 83 : 0.912 0.088			331 GENO331 (0) 83 : 0.003 0.939 0.058
Gial quar_4_VT	Giallo quarant_VT	Giallo quarant_VT		332 GENO332 (0) 83 : 0.912 0.088			332 GENO332 (0) 83 : 0.003 0.939 0.058
Al Bur_1_LT	Al Burro_LT	Al Burro_LT		333 GENO333 (0) 84 : 0.998 0.002			333 GENO333 (0) 84 : 0.116 0.882 0.002
Al Bur_2_LT	Al Burro_LT	Al Burro_LT		334 GENO334 (0) 84 : 0.998 0.002			334 GENO334 (0) 84 : 0.116 0.882 0.002
Al Bur_3_LT	Al Burro_LT	Al Burro_LT		335 GENO335 (0) 84 : 0.998 0.002			335 GENO335 (0) 84 : 0.117 0.882 0.002
Al Bur_4_LT	Al Burro_LT	Al Burro_LT		336 GENO336 (0) 84 : 0.998 0.002			336 GENO336 (0) 84 : 0.116 0.882 0.002
JALO	JALO	JALO		337 GENO337 (0) 85 : 0.998 0.002			337 GENO337 (0) 85 : 0.016 0.982 0.002
Cerino_1_VT	Cerino_VT	Cerino_VT		341 GENO341 (0) 86 : 0.997 0.003			341 GENO341 (0) 86 : 0.007 0.991 0.002
Cerino_2_VT	Cerino_VT	Cerino_VT		342 GENO342 (0) 86 : 0.997 0.003			342 GENO342 (0) 86 : 0.007 0.991 0.002
Cerino_3_VT	Cerino_VT	Cerino_VT		343 GENO343 (0) 86 : 0.997 0.003			343 GENO343 (0) 86 : 0.007 0.991 0.002
Cerino_4_VT	Cerino_VT	Cerino_VT		344 GENO344 (0) 86 : 0.997 0.003			344 GENO344 (0) 86 : 0.007 0.991 0.002
Verdol_3.1_VT	Verdolino_3_VT	Verdolino_VT		345 GENO345 (0) 87 : 0.880 0.120			345 GENO345 (0) 87 : 0.017 0.839 0.144
Verdol_3.2_VT	Verdolino_3_VT	Verdolino_VT		346 GENO346 (0) 87 : 0.872 0.128			346 GENO346 (0) 87 : 0.025 0.790 0.185
Verdol_3.3_VT	Verdolino_3_VT	Verdolino_VT		347 GENO347 (0) 87 : 0.615 0.385			347 GENO347 (0) 87 : 0.018 0.572 0.410
Verdol_3.4_VT	Verdolino_3_VT	Verdolino_VT		348 GENO348 (0) 87 : 0.560 0.440			348 GENO348 (0) 87 : 0.008 0.534 0.458
S.Loren_1_VT	S.Lorenzo_VT	S.Lorenzo_VT		349 GENO349 (0) 88 : 0.995 0.005			349 GENO349 (0) 88 : 0.008 0.987 0.005
S.Loren_2_VT	S.Lorenzo_VT	S.Lorenzo_VT		350 GENO350 (0) 88 : 0.995 0.005			350 GENO350 (0) 88 : 0.007 0.988 0.005
S.Loren_3_VT	S.Lorenzo_VT	S.Lorenzo_VT		351 GENO351 (0) 88 : 0.997 0.003			351 GENO351 (0) 88 : 0.014 0.983 0.003
S.Loren_4_VT	S.Lorenzo_VT	S.Lorenzo_VT		352 GENO352 (0) 88 : 0.997 0.003			352 GENO352 (0) 88 : 0.004 0.994 0.002
Verdol_1.1_VT	Verdolino_1_VT	Verdolino_VT		353 GENO353 (0) 89 : 0.997 0.003			353 GENO353 (0) 89 : 0.070 0.926 0.003
Verdol_1.2_VT	Verdolino_1_VT	Verdolino_VT		354 GENO354 (0) 89 : 0.997 0.003			354 GENO354 (0) 89 : 0.070 0.927 0.003
Verdol_1.3_VT	Verdolino_1_VT	Verdolino_VT		355 GENO355 (0) 89 : 0.997 0.003			355 GENO355 (0) 89 : 0.070 0.926 0.003
Verdol_1.4_VT	Verdolino_1_VT	Verdolino_VT		356 GENO356 (0) 89 : 0.997 0.003			356 GENO356 (0) 89 : 0.070 0.926 0.003
Borl Mont_1_VT	Borlotto Montef_VT	Borlotto Montef_VT		357 GENO357 (0) 90 : 0.990 0.010			357 GENO357 (0) 90 : 0.004 0.992 0.004
Borl Mont_2_VT	Borlotto Montef_VT	Borlotto Montef_VT		358 GENO358 (0) 90 : 0.990 0.010			358 GENO358 (0) 90 : 0.004 0.992 0.004
Borl Mont_3_VT	Borlotto Montef_VT	Borlotto Montef_VT		359 GENO359 (0) 90 : 0.990 0.010			359 GENO359 (0) 90 : 0.005 0.992 0.004
Borl Mont_4_VT	Borlotto Montef_VT	Borlotto Montef_VT		360 GENO360 (0) 90 : 0.990 0.010			360 GENO360 (0) 90 : 0.004 0.992 0.004
Verdol_2.1_VT	Verdolino_2_VT	Verdolino_VT		361 GENO361 (0) 91 : 0.997 0.003			361 GENO361 (0) 91 : 0.004 0.993 0.002
Verdol_2.2_VT	Verdolino_2_VT	Verdolino_VT		362 GENO362 (0) 91 : 0.997 0.003			362 GENO362 (0) 91 : 0.004 0.993 0.002
Verdol_2.3_VT	Verdolino_2_VT	Verdolino_VT		363 GENO363 (0) 91 : 0.958 0.042			363 GENO363 (0) 91 : 0.005 0.960 0.036
Verdol_2.4_VT	Verdolino_2_VT	Verdolino_VT		364 GENO364 (0) 91 : 0.997 0.003			364 GENO364 (0) 91 : 0.004 0.993 0.002
Pallinel gial_1_LT	Pallinello giallo_LT	Pallinello giallo_LT		365 GENO365 (0) 92 : 0.632 0.368			365 GENO365 (0) 92 : 0.005 0.603 0.392
Pallinel gial_2_LT	Pallinello giallo_LT	Pallinello giallo_LT		366 GENO366 (0) 92 : 0.632 0.368			366 GENO366 (0) 92 : 0.005 0.603 0.392
Pallinel gial_3_LT	Pallinello giallo_LT	Pallinello giallo_LT		367 GENO367 (0) 92 : 0.632 0.368			367 GENO367 (0) 92 : 0.005 0.603 0.392
Pallinel gial_4_LT	Pallinello giallo_LT	Pallinello giallo_LT		368 GENO368 (0) 92 : 0.632 0.368			368 GENO368 (0) 92 : 0.005 0.603 0.392
Solfarino_1_VT	Solfarino_VT	Solfarino_VT		369 GENO369 (0) 93 : 0.301 0.699			369 GENO369 (0) 93 : 0.005 0.321 0.675
Solfarino_2_VT	Solfarino_VT	Solfarino_VT		370 GENO370 (0) 93 : 0.300 0.700			370 GENO370 (0) 93 : 0.005 0.321 0.675
Solfarino_3_VT	Solfarino_VT	Solfarino_VT		371 GENO371 (0) 93 : 0.300 0.700			371 GENO371 (0) 93 : 0.005 0.320 0.675
Solfarino_4_VT	Solfarino_VT	Solfarino_VT		372 GENO372 (0) 93 : 0.301 0.699			372 GENO372 (0) 93 : 0.005 0.321 0.675
Monic_2.1_RI	Monichelle_2_RI	Monichelle_2_RI		373 GENO373 (0) 94 : 0.285 0.715			373 GENO373 (0) 94 : 0.323 0.012 0.665
Monic_2.2_RI	Monichelle_2_RI	Monichelle_2_RI		374 GENO374 (0) 94 : 0.284 0.716			374 GENO374 (0) 94 : 0.324 0.011 0.665
Monic_2.3_RI	Monichelle_2_RI	Monichelle_2_RI		375 GENO375 (0) 94 : 0.284 0.716			375 GENO375 (0) 94 : 0.322 0.012 0.666
Monic_2.4_RI	Monichelle_2_RI	Monichelle_2_RI		376 GENO376 (0) 94 : 0.284 0.716			376 GENO376 (0) 94 : 0.323 0.011 0.666
Pallot_1_RI	Pallottili_RI	Pallottili_RI		377 GENO377 (0) 95 : 0.313 0.687			377 GENO377 (0) 95 : 0.373 0.009 0.619
Pallot_2_RI	Pallottili_RI	Pallottili_RI		378 GENO378 (0) 95 : 0.313 0.687			378 GENO378 (0) 95 : 0.373 0.008 0.619
Pallot_3_RI	Pallottili_RI	Pallottili_RI		379 GENO379 (0) 95 : 0.313 0.687			379 GENO379 (0) 95 : 0.372 0.009 0.619
Pallot_4_RI	Pallottili_RI	Pallottili_RI		380 GENO380 (0) 95 : 0.313 0.687			380 GENO380 (0) 95 : 0.373 0.008 0.619
Bian Ri_1_RI	Bianco Rieti_RI	Bianco Rieti_RI		381 GENO381 (0) 96 : 0.191 0.809			381 GENO381 (0) 96 : 0.280 0.010 0.709
Bian Ri_2_RI	Bianco Rieti_RI	Bianco Rieti_RI		382 GENO382 (0) 96 : 0.191 0.809			382 GENO382 (0) 96 : 0.279 0.011 0.711
Bian Ri_3_RI	Bianco Rieti_RI	Bianco Rieti_RI		383 GENO383 (0) 96 : 0.191 0.809			383 GENO383 (0) 96 : 0.280 0.011 0.709
Bian Ri_4_RI	Bianco Rieti_RI	Bianco Rieti_RI		384 GENO384 (0) 96 : 0.191 0.809			384 GENO384 (0) 96 : 0.280 0.011 0.710
Purg_4.1_VT	Purgatorio_4_VT	Purgatorio_VT		385 GENO385 (0) 97 : 0.002 0.998			385 GENO385 (0) 97 : 0.002 0.002 0.996
Purg_4.2_VT	Purgatorio_4_VT	Purgatorio_VT		386 GENO386 (0) 97 : 0.002 0.998			386 GENO386 (0) 97 : 0.002 0.002 0.996
Purg_4.3_VT	Purgatorio_4_VT	Purgatorio_VT		387 GENO387 (0) 97 : 0.002 0.998			387 GENO387 (0) 97 : 0.002 0.002 0.996
Purg_4.4_VT	Purgatorio_4_VT	Purgatorio_VT		388 GENO388 (0) 97 : 0.002 0.998			388 GENO388 (0) 97 : 0.002 0.002 0.996
Purg_5.1_VT	Purgatorio_5_VT	Purgatorio_VT		389 GENO389 (0) 98 : 0.002 0.998			389 GENO389 (0) 98 : 0.002 0.002 0.996
Purg_5.2_VT	Purgatorio_5_VT	Purgatorio_VT		390 GENO390 (0) 98 : 0.002 0.998			390 GENO390 (0) 98 : 0.002 0.002 0.996
Purg_5.3_VT	Purgatorio_5_VT	Purgatorio_VT		391 GENO391 (0) 98 : 0.002 0.998			391 GENO391 (0) 98 : 0.002 0.002 0.996
Purg_5.4_VT	Purgatorio_5_VT	Purgatorio_VT		392 GENO392 (0) 98 : 0.002 0.998			392 GENO392 (0) 98 : 0.002 0.002 0.996
Purg_2.1_VT	Purgatorio_2_VT	Purgatorio_VT		393 GENO393 (0) 99 : 0.002 0.998			393 GENO393 (0) 99 : 0.002 0.002 0.996
Purg_2.2_VT	Purgatorio_2_VT	Purgatorio_VT		394 GENO394 (0) 99 : 0.002 0.998			394 GENO394 (0) 99 : 0.002 0.002 0.996
Purg_2.3_VT	Purgatorio_2_VT	Purgatorio_VT		395 GENO395 (0) 99 : 0.002 0.998			395 GENO395 (0) 99 : 0.002 0.002 0.996
Purg_2.4_VT	Purgatorio_2_VT	Purgatorio_VT		396 GENO396 (0) 99 : 0.002 0.998			396 GENO396 (0) 99 : 0.002 0.002 0.996
Purg_3.1_VT	Purgatorio_3_VT	Purgatorio_VT		397 GENO397 (0) 100 : 0.002 0.998			397 GENO397 (0) 100 : 0.002 0.002 0.996
Purg_3.2_VT	Purgatorio_3_VT	Purgatorio_VT		398 GENO398 (0) 100 : 0.002 0.998			398 GENO398 (0) 100 : 0.002 0.002 0.996
Purg_3.3_VT	Purgatorio_3_VT	Purgatorio_VT		399 GENO399 (0) 100 : 0.002 0.998			399 GENO399 (0) 100 : 0.002 0.002 0.996
Purg_3.4_VT	Purgatorio_3_VT	Purgatorio_VT		400 GENO400 (0) 100 : 0.002 0.998			400 GENO400 (0) 100 : 0.002 0.002 0.996
Purg_1.1_VT	Purgatorio_1_VT	Purgatorio_VT		401 GENO401 (0) 101 : 0.002 0.998			401 GENO401 (0) 101 : 0.002 0.003 0.995
Purg_1.2_VT	Purgatorio_1_VT	Purgatorio_VT		402 GENO402 (0) 101 : 0.002 0.998			402 GENO402 (0) 101 : 0.002 0.003 0.995
Purg_1.3_VT	Purgatorio_1_VT	Purgatorio_VT		403 GENO403 (0) 101 : 0.002 0.998			403 GENO403 (0) 101 : 0.002 0.003 0.995
Purg_1.4_VT	Purgatorio_1_VT	Purgatorio_VT		404 GENO404 (0) 101 : 0.002 0.998			404 GENO404 (0) 101 : 0.002 0.003 0.995
Tondino_1_VT	Tondino_VT	Tondino_VT		405 GENO405 (0) 102 : 0.033 0.967			405 GENO405 (0) 102 : 0.109 0.030 0.861
Tondino_2_VT	Tondino_VT	Tondino_VT		406 GENO406 (0) 102 : 0.033 0.967			406 GENO406 (0) 102 : 0.109 0.030 0.861
Tondino_3_VT	Tondino_VT	Tondino_VT		407 GENO407 (0) 102 : 0.033 0.967			407 GENO407 (0) 102 : 0.107 0.031 0.862
Tondino_4_VT	Tondino_VT	Tondino_VT		408 GENO408 (0) 102 : 0.032 0.968			408 GENO408 (0) 102 : 0.106 0.032 0.862
Bott bian_1.1_FR	Bottonc bianco_1_FR	Bottonc bianco_FR		409 GENO409 (0) 103 : 0.034 0.966			409 GENO409 (0) 103 : 0.202 0.029 0.770
Bott bian_1.2_FR	Bottonc bianco_1_FR	Bottonc bianco_FR		410 GENO410 (0) 103 : 0.034 0.966			410 GENO410 (0) 103 : 0.202 0.029 0.769
Bott bian_1.3_FR	Bottonc bianco_1_FR	Bottonc bianco_FR		411 GENO411 (0) 103 : 0.034 0.966			411 GENO411 (0) 103 : 0.201 0.029 0.770
Bott bian_1.4_FR	Bottonc bianco_1_FR	Bottonc bianco_FR		412 GENO412 (0) 103 : 0.034 0.966			412 GENO412 (0) 103 : 0.199 0.031 0.770
Bott bian_2.1_FR	Bottonc bianco_2_FR	Bottonc bianco_FR		413 GENO413 (0) 104 : 0.033 0.967			413 GENO413 (0) 104 : 0.201 0.029 0.770
Bott bian_2.2_FR	Bottonc bianco_2_FR	Bottonc bianco_FR		414 GENO414 (0) 104 : 0.033 0.967			414 GENO414 (0) 104 : 0.200 0.030 0.770
Bott bian_2.3_FR	Bottonc bianco_2_FR	Bottonc bianco_FR		415 GENO415 (0) 104 : 0.034 0.966			415 GENO415 (0) 104 : 0.201 0.029 0.770
Bott bian_2.4_FR	Bottonc bianco_2_FR	Bottonc bianco_FR		416 GENO416 (0) 104 : 0.034 0.966			416 GENO416 (0) 104 : 0.201 0.030 0.770
BAT	BAT	BAT		417 GENO417 (0) 105 : 0.003 0.997			417 GENO417 (0) 105 : 0.003 0.003 0.994
G12873	G12873	G12873		421 GENO421 (0) 106 : 0.003 0.997			421 GENO421 (0) 106 : 0.005 0.003 0.992
Arsol_1.1_RM	Arsolana_1_RM	Arsolana_RM		425 GENO425 (0) 107 : 0.002 0.998			425 GENO425 (0) 107 : 0.002 0.002 0.996
Arsol_1.2_RM	Arsolana_1_RM	Arsolana_RM		426 GENO426 (0) 107 : 0.002 0.998			426 GENO426 (0) 107 : 0.002 0.002 0.996
Arsol_1.3_RM	Arsolana_1_RM	Arsolana_RM		427 GENO427 (0) 107 : 0.002 0.998			427 GENO427 (0) 107 : 0.002 0.002 0.996
Arsol_1.4_RM	Arsolana_1_RM	Arsolana_RM		428 GENO428 (0) 107 : 0.002 0.998			428 GENO428 (0) 107 : 0.002 0.002 0.996
Arsol_5.1_RM	Arsolana_5_RM	Arsolana_RM		429 GENO429 (0) 108 : 0.002 0.998			429 GENO429 (0) 108 : 0.002 0.002 0.996
Arsol_5.2_RM	Arsolana_5_RM	Arsolana_RM		430 GENO430 (0) 108 : 0.002 0.998			430 GENO430 (0) 108 : 0.002 0.002 0.996
Arsol_5.3_RM	Arsolana_5_RM	Arsolana_RM		431 GENO431 (0) 108 : 0.002 0.998			431 GENO431 (0) 108 : 0.002 0.002 0.996
Arsol_5.4_RM	Arsolana_5_RM	Arsolana_RM		432 GENO432 (0) 108 : 0.002 0.998			432 GENO432 (0) 108 : 0.002 0.002 0.996
Arsol_6.1_RM	Arsolana_6_RM	Arsolana_RM		433 GENO433 (0) 109 : 0.002 0.998			433 GENO433 (0) 109 : 0.002 0.002 0.996
Arsol_6.2_RM	Arsolana_6_RM	Arsolana_RM		434 GENO434 (0) 109 : 0.002 0.998			434 GENO434 (0) 109 : 0.002 0.002 0.996
Arsol_6.3_RM	Arsolana_6_RM	Arsolana_RM		435 GENO435 (0) 109 : 0.002 0.998			435 GENO435 (0) 109 : 0.002 0.002 0.996
Arsol_6.4_RM	Arsolana_6_RM	Arsolana_RM		436 GENO436 (0) 109 : 0.002 0.998			436 GENO436 (0) 109 : 0.002 0.002 0.996
Arsol_3.1_RM	Arsolana_3_RM	Arsolana_RM		437 GENO437 (0) 110 : 0.002 0.998			437 GENO437 (0) 110 : 0.002 0.002 0.996
Arsol_3.2_RM	Arsolana_3_RM	Arsolana_RM		438 GENO438 (0) 110 : 0.002 0.998			438 GENO438 (0) 110 : 0.002 0.002 0.996
Arsol_3.3_RM	Arsolana_3_RM	Arsolana_RM		439 GENO439 (0) 110 : 0.002 0.998			439 GENO439 (0) 110 : 0.002 0.002 0.996
Arsol_3.4_RM	Arsolana_3_RM	Arsolana_RM		440 GENO440 (0) 110 : 0.002 0.998			440 GENO440 (0) 110 : 0.002 0.002 0.996
Arsol_2.1_RM	Arsolana_2_RM	Arsolana_RM		441 GENO441 (0) 111 : 0.002 0.998			441 GENO441 (0) 111 : 0.002 0.002 0.996
Arsol_2.2_RM	Arsolana_2_RM	Arsolana_RM		442 GENO442 (0) 111 : 0.002 0.998			442 GENO442 (0) 111 : 0.002 0.002 0.996
Arsol_2.3_RM	Arsolana_2_RM	Arsolana_RM		443 GENO443 (0) 111 : 0.002 0.998			443 GENO443 (0) 111 : 0.002 0.002 0.996
Arsol_2.4_RM	Arsolana_2_RM	Arsolana_RM		444 GENO444 (0) 111 : 0.002 0.998			444 GENO444 (0) 111 : 0.002 0.002 0.996
Arsol_4.1_RM	Arsolana_4_RM	Arsolana_RM		445 GENO445 (0) 112 : 0.002 0.998			445 GENO445 (0) 112 : 0.002 0.002 0.996
Arsol_4.2_RM	Arsolana_4_RM	Arsolana_RM		446 GENO446 (0) 112 : 0.002 0.998			446 GENO446 (0) 112 : 0.002 0.002 0.996
Arsol_4.3_RM	Arsolana_4_RM	Arsolana_RM		447 GENO447 (0) 112 : 0.002 0.998			447 GENO447 (0) 112 : 0.002 0.002 0.996
Arsol_4.4_RM	Arsolana_4_RM	Arsolana_RM		448 GENO448 (0) 112 : 0.002 0.998			448 GENO448 (0) 112 : 0.002 0.002 0.996
Bott Terel_1_FR	Bottonc. Terelle_FR	Bottonc. Terelle_FR		449 GENO449 (0) 113 : 0.020 0.980			449 GENO449 (0) 113 : 0.251 0.006 0.742
Bott Terel_2_FR	Bottonc. Terelle_FR	Bottonc. Terelle_FR		450 GENO450 (0) 113 : 0.020 0.980			450 GENO450 (0) 113 : 0.250 0.007 0.743
Bott Terel_3_FR	Bottonc. Terelle_FR	Bottonc. Terelle_FR		451 GENO451 (0) 113 : 0.019 0.981			451 GENO451 (0) 113 : 0.251 0.006 0.743
Bott Terel_4_FR	Bottonc. Terelle_FR	Bottonc. Terelle_FR		452 GENO452 (0) 113 : 0.020 0.980			452 GENO452 (0) 113 : 0.250 0.007 0.743
Gial canar_1_VT	Giallo canarino_VT	Giallo canarino_VT		453 GENO453 (0) 114 : 0.002 0.998			453 GENO453 (0) 114 : 0.003 0.002 0.995
Gial canar_2_VT	Giallo canarino_VT	Giallo canarino_VT		454 GENO454 (0) 114 : 0.002 0.998			454 GENO454 (0) 114 : 0.003 0.002 0.995
Gial canar_3_VT	Giallo canarino_VT	Giallo canarino_VT		455 GENO455 (0) 114 : 0.002 0.998			455 GENO455 (0) 114 : 0.003 0.002 0.995
Gial canar_4_VT	Giallo canarino_VT	Giallo canarino_VT		456 GENO456 (0) 114 : 0.002 0.998			456 GENO456 (0) 114 : 0.003 0.002 0.995
Giallo_2.1_VT	Giallo_2_VT	Giallo_2_VT		457 GENO457 (0) 115 : 0.002 0.998			457 GENO457 (0) 115 : 0.002 0.002 0.996
Giallo_2.2_VT	Giallo_2_VT	Giallo_2_VT		458 GENO458 (0) 115 : 0.002 0.998			458 GENO458 (0) 115 : 0.002 0.002 0.996
Giallo_2.3_VT	Giallo_2_VT	Giallo_2_VT		459 GENO459 (0) 115 : 0.002 0.998			459 GENO459 (0) 115 : 0.002 0.002 0.996
Giallo_2.4_VT	Giallo_2_VT	Giallo_2_VT		460 GENO460 (0) 115 : 0.002 0.998			460 GENO460 (0) 115 : 0.002 0.002 0.996
S.Anna_1_VT	S.Anna_VT	S.Anna_VT		461 GENO461 (0) 116 : 0.002 0.998			461 GENO461 (0) 116 : 0.002 0.003 0.995
S.Anna_2_VT	S.Anna_VT	S.Anna_VT		462 GENO462 (0) 116 : 0.002 0.998			462 GENO462 (0) 116 : 0.002 0.003 0.995
S.Anna_3_VT	S.Anna_VT	S.Anna_VT		463 GENO463 (0) 116 : 0.002 0.998			463 GENO463 (0) 116 : 0.002 0.003 0.995
S.Anna_4_VT	S.Anna_VT	S.Anna_VT		464 GENO464 (0) 116 : 0.002 0.998			464 GENO464 (0) 116 : 0.002 0.003 0.995
Ciav pic_1.1_VT	Ciavat picc_1_VT	Ciavat picc_VT		465 GENO465 (0) 117 : 0.003 0.997			465 GENO465 (0) 117 : 0.005 0.002 0.993
Ciav pic_1.2_VT	Ciavat picc_1_VT	Ciavat picc_VT		466 GENO466 (0) 117 : 0.003 0.997			466 GENO466 (0) 117 : 0.005 0.002 0.993
Ciav pic_1.3_VT	Ciavat picc_1_VT	Ciavat picc_VT		467 GENO467 (0) 117 : 0.003 0.997			467 GENO467 (0) 117 : 0.005 0.002 0.993
Ciav pic_1.4_VT	Ciavat picc_1_VT	Ciavat picc_VT		468 GENO468 (0) 117 : 0.003 0.997			468 GENO468 (0) 117 : 0.004 0.002 0.994
Ciav pic_2.1_VT	Ciavat picc_2_VT	Ciavat picc_VT		469 GENO469 (0) 118 : 0.003 0.997			469 GENO469 (0) 118 : 0.004 0.002 0.994
Ciav pic_2.2_VT	Ciavat picc_2_VT	Ciavat picc_VT		470 GENO470 (0) 118 : 0.003 0.997			470 GENO470 (0) 118 : 0.004 0.002 0.994
Ciav pic_2.3_VT	Ciavat picc_2_VT	Ciavat picc_VT		471 GENO471 (0) 118 : 0.003 0.997			471 GENO471 (0) 118 : 0.004 0.002 0.994
Ciav pic_2.4_VT	Ciavat picc_2_VT	Ciavat picc_VT		472 GENO472 (0) 118 : 0.003 0.997			472 GENO472 (0) 118 : 0.004 0.002 0.994
